# Supplementary material for: Computerized tongue image analysis for non-invasive disease screening: a review
Source: Chin Med. 2025 Nov 21;20:196. doi: 10.1186/s13020-025-01242-7 (PMC12636213; doi:10.1186/s13020-025-01242-7)
Supplement: Supplementary file 1 [file 13020_2025_1242_MOESM1_ESM.zip]

Archive with 30 entries (28 files):
- Chinese Medicine_appendix/
- Chinese Medicine_appendix/appendix.aux
- Chinese Medicine_appendix/appendix.bbl
- Chinese Medicine_appendix/appendix.blg
- Chinese Medicine_appendix/appendix.log
- Chinese Medicine_appendix/appendix.out
- Chinese Medicine_appendix/appendix.pdf
- Chinese Medicine_appendix/appendix.synctex.gz
- Chinese Medicine_appendix/appendix.tex
- Chinese Medicine_appendix/bst/
- Chinese Medicine_appendix/bst/sn-apacite.bst
- Chinese Medicine_appendix/bst/sn-aps.bst
- Chinese Medicine_appendix/bst/sn-basic.bst
- Chinese Medicine_appendix/bst/sn-chicago.bst
- Chinese Medicine_appendix/bst/sn-mathphys-ay.bst
- Chinese Medicine_appendix/bst/sn-mathphys-num.bst
- Chinese Medicine_appendix/bst/sn-nature.bst
- Chinese Medicine_appendix/bst/sn-vancouver.bst
- Chinese Medicine_appendix/refs.bib
- Chinese Medicine_appendix/sn-article.aux
- Chinese Medicine_appendix/sn-article.bbl
- Chinese Medicine_appendix/sn-article.blg
- Chinese Medicine_appendix/sn-article.log
- Chinese Medicine_appendix/sn-article.out
- Chinese Medicine_appendix/sn-article.synctex.gz
- Chinese Medicine_appendix/sn-bibliography.bib
- Chinese Medicine_appendix/sn-jnl.cls
- Chinese Medicine_appendix/sn-mathphys-ay.bst
- Chinese Medicine_appendix/sn-nature.bst
- Chinese Medicine_appendix/~$-bibliography.bib
