# Supplementary material for: Computerized tongue image analysis for non-invasive disease screening: a review
Source: Chin Med. 2025 Nov 21;20:196. doi: 10.1186/s13020-025-01242-7 (PMC12636213; doi:10.1186/s13020-025-01242-7)
Supplement: Supplementary file 1 [file 13020_2025_1242_MOESM1_ESM.zip › Chinese Medicine_appendix/appendix.aux]

\relax 
\bibstyle{sn-nature}
\providecommand\hyper@newdestlabel[2]{}
\providecommand\HyField@AuxAddToFields[1]{}
\providecommand\HyField@AuxAddToCoFields[2]{}
\citation{berthelot2019mixmatch}
\providecommand \oddpage@label [2]{}
\Newlabel{1}{1}
\Newlabel{2}{2}
\Newlabel{3}{3}
\@writefile{toc}{\contentsline {section}{\numberline {A}Data augmentation}{1}{appendix.A}\protected@file@percent }
\newlabel{sec:da}{{A}{1}{Data augmentation}{appendix.A}{}}
\citation{yan2023tongue,hu2019automatic}
\citation{mumuni2022data,xu2023comprehensive}
\citation{ruan2021efficient}
\citation{BioHit2014}
\citation{xiong2020multi}
\citation{li2019automatic}
\citation{Pad}
\citation{annotated}
\citation{deng2009imagenet}
\citation{van2018inaturalist,liu2022open,yang2022proco}
\@writefile{toc}{\contentsline {section}{\numberline {B}Dataset construction}{2}{appendix.B}\protected@file@percent }
\newlabel{sec:dc}{{B}{2}{Dataset construction}{appendix.B}{}}
\@writefile{lot}{\contentsline {table}{\numberline {1}{\ignorespaces Display of relevant public datasets.}}{2}{table.1}\protected@file@percent }
\newlabel{tab:dataset}{{1}{2}{Display of relevant public datasets}{table.1}{}}
\citation{berthelot2019mixmatch}
\citation{li2022multi}
\@writefile{toc}{\contentsline {section}{\numberline {C}Evaluation Metrics}{4}{appendix.C}\protected@file@percent }
\newlabel{sec:em}{{C}{4}{Evaluation Metrics}{appendix.C}{}}
\@writefile{toc}{\contentsline {subsection}{\numberline {C.1}Deterministic-Based Metrics}{4}{subsection.C.1}\protected@file@percent }
\newlabel{eq:accuracy}{{1}{4}{Deterministic-Based Metrics}{equation.C.1}{}}
\newlabel{eq:precision}{{2}{4}{Deterministic-Based Metrics}{equation.C.2}{}}
\newlabel{eq:recall}{{3}{4}{Deterministic-Based Metrics}{equation.C.3}{}}
\newlabel{eq:fbeta}{{4}{4}{Deterministic-Based Metrics}{equation.C.4}{}}
\newlabel{eq:gmean}{{5}{4}{Deterministic-Based Metrics}{equation.C.5}{}}
\citation{bacstanlar2014introduction,jiao2016performance,padilla2020survey,muller2022towards}
\newlabel{eq:mcc}{{6}{5}{Deterministic-Based Metrics}{equation.C.6}{}}
\@writefile{toc}{\contentsline {subsection}{\numberline {C.2}Probabilistic-Based Metrics}{5}{subsection.C.2}\protected@file@percent }
\newlabel{eq:auroc}{{7}{5}{Probabilistic-Based Metrics}{equation.C.7}{}}
\newlabel{eq:auprc}{{8}{5}{Probabilistic-Based Metrics}{equation.C.8}{}}
\newlabel{eq:mse}{{9}{5}{Probabilistic-Based Metrics}{equation.C.9}{}}
\newlabel{eq:mae}{{10}{5}{Probabilistic-Based Metrics}{equation.C.10}{}}
\citation{chen2023adaptive}
\citation{ning2022bess}
\citation{ning2023sparse}
\citation{ning2024combat}
\bibstyle{sn-nature}
\bibdata{sn-bibliography}
\bibcite{berthelot2019mixmatch}{{1}{}{{}}{{}}}
\bibcite{yan2023tongue}{{2}{}{{}}{{}}}
\bibcite{hu2019automatic}{{3}{}{{}}{{}}}
\bibcite{mumuni2022data}{{4}{}{{}}{{}}}
\bibcite{xu2023comprehensive}{{5}{}{{}}{{}}}
\bibcite{ruan2021efficient}{{6}{}{{}}{{}}}
\bibcite{BioHit2014}{{7}{}{{}}{{}}}
\bibcite{xiong2020multi}{{8}{}{{}}{{}}}
\bibcite{li2019automatic}{{9}{}{{}}{{}}}
\bibcite{Pad}{{10}{}{{}}{{}}}
\bibcite{annotated}{{11}{}{{}}{{}}}
\bibcite{deng2009imagenet}{{12}{}{{}}{{}}}
\bibcite{van2018inaturalist}{{13}{}{{}}{{}}}
\bibcite{liu2022open}{{14}{}{{}}{{}}}
\bibcite{yang2022proco}{{15}{}{{}}{{}}}
\bibcite{li2022multi}{{16}{}{{}}{{}}}
\bibcite{bacstanlar2014introduction}{{17}{}{{}}{{}}}
\bibcite{jiao2016performance}{{18}{}{{}}{{}}}
\bibcite{padilla2020survey}{{19}{}{{}}{{}}}
\bibcite{muller2022towards}{{20}{}{{}}{{}}}
\bibcite{chen2023adaptive}{{21}{}{{}}{{}}}
\bibcite{ning2022bess}{{22}{}{{}}{{}}}
\bibcite{ning2023sparse}{{23}{}{{}}{{}}}
\bibcite{ning2024combat}{{24}{}{{}}{{}}}
\providecommand\NAT@force@numbers{}\NAT@force@numbers
\gdef \@abspage@last{7}
