# Supplementary material for: Computerized tongue image analysis for non-invasive disease screening: a review
Source: Chin Med. 2025 Nov 21;20:196. doi: 10.1186/s13020-025-01242-7 (PMC12636213; doi:10.1186/s13020-025-01242-7)
Supplement: Supplementary file 1 [file 13020_2025_1242_MOESM1_ESM.zip › Chinese Medicine_appendix/appendix.bbl]

\begin{thebibliography}{10}
\expandafter\ifx\csname url\endcsname\relax
  \def\url#1{\burl{#1}}\fi
\expandafter\ifx\csname urlprefix\endcsname\relax\def\urlprefix{URL }\fi
\providecommand{\bibinfo}[2]{#2}
\providecommand{\eprint}[2][]{\url{#2}}
\providecommand{\doi}[1]{\url{https://doi.org/#1}}
\bibcommenthead

\bibitem{berthelot2019mixmatch}
\bibinfo{author}{Berthelot, D.} \emph{et~al.}
\newblock \bibinfo{title}{Mixmatch: A holistic approach to semi-supervised
  learning}.
\newblock \emph{\bibinfo{journal}{Advances in Neural Information Processing
  Systems}} \textbf{\bibinfo{volume}{32}} (\bibinfo{year}{2019}).

\bibitem{yan2023tongue}
\bibinfo{author}{Yan, J.} \emph{et~al.}
\newblock \bibinfo{title}{Tongue crack recognition using segmentation based
  deep learning}.
\newblock \emph{\bibinfo{journal}{Scientific Reports}}
  \textbf{\bibinfo{volume}{13}}, \bibinfo{pages}{511} (\bibinfo{year}{2023}).

\bibitem{hu2019automatic}
\bibinfo{author}{Hu, Y.} \emph{et~al.}
\newblock \bibinfo{title}{Automatic construction of chinese herbal
  prescriptions from tongue images using cnns and auxiliary latent therapy
  topics}.
\newblock \emph{\bibinfo{journal}{IEEE Transactions on Cybernetics}}
  \textbf{\bibinfo{volume}{51}}, \bibinfo{pages}{708--721}
  (\bibinfo{year}{2019}).

\bibitem{mumuni2022data}
\bibinfo{author}{Mumuni, A.} \& \bibinfo{author}{Mumuni, F.}
\newblock \bibinfo{title}{Data augmentation: A comprehensive survey of modern
  approaches}.
\newblock \emph{\bibinfo{journal}{Array}} \textbf{\bibinfo{volume}{16}},
  \bibinfo{pages}{100258} (\bibinfo{year}{2022}).

\bibitem{xu2023comprehensive}
\bibinfo{author}{Xu, M.}, \bibinfo{author}{Yoon, S.}, \bibinfo{author}{Fuentes,
  A.} \& \bibinfo{author}{Park, D.~S.}
\newblock \bibinfo{title}{A comprehensive survey of image augmentation
  techniques for deep learning}.
\newblock \emph{\bibinfo{journal}{Pattern Recognition}}
  \textbf{\bibinfo{volume}{137}}, \bibinfo{pages}{109347}
  (\bibinfo{year}{2023}).

\bibitem{ruan2021efficient}
\bibinfo{author}{Ruan, Q.} \emph{et~al.}
\newblock \bibinfo{title}{An efficient tongue segmentation model based on u-net
  framework}.
\newblock \emph{\bibinfo{journal}{International Journal of Pattern Recognition
  and Artificial Intelligence}} \textbf{\bibinfo{volume}{35}},
  \bibinfo{pages}{2154035} (\bibinfo{year}{2021}).

\bibitem{BioHit2014}
\bibinfo{author}{BioHit}.
\newblock \bibinfo{title}{Tongueimagedataset}.
\newblock
  \bibinfo{howpublished}{\url{https://github.com/BioHit/TongeImageDataset}}
  (\bibinfo{year}{2014}).

\bibitem{xiong2020multi}
\bibinfo{author}{Xiong, Q.} \emph{et~al.}
\newblock \emph{\bibinfo{title}{Multi-scale generative adversarial network for
  automatic sublingual vein segmentation}}, \bibinfo{pages}{851--856}
  (\bibinfo{organization}{IEEE}, \bibinfo{year}{2020}).

\bibitem{li2019automatic}
\bibinfo{author}{Li, X.} \emph{et~al.}
\newblock \emph{\bibinfo{title}{Automatic tongue image segmentation for
  real-time remote diagnosis}}, \bibinfo{pages}{409--414}
  (\bibinfo{organization}{IEEE}, \bibinfo{year}{2019}).

\bibitem{Pad}
\bibinfo{author}{PaddlePaddle}.
\newblock \bibinfo{title}{Tongue dataset}.
\newblock
  \bibinfo{howpublished}{\url{https://aistudio.baidu.com/datasetdetail/196398}}.

\bibitem{annotated}
\bibinfo{author}{Chunlei~Tang, X. S. Y.~X., Dan~Shi}.
\newblock \bibinfo{title}{An annotated dataset of tongue images}.
\newblock
  \bibinfo{howpublished}{\url{https://ieee-dataport.org/open-access/annotated-dataset-tongue-images}}.

\bibitem{deng2009imagenet}
\bibinfo{author}{Deng, J.} \emph{et~al.}
\newblock \emph{\bibinfo{title}{Imagenet: A large-scale hierarchical image
  database}}, \bibinfo{pages}{248--255} (\bibinfo{organization}{Ieee},
  \bibinfo{year}{2009}).

\bibitem{van2018inaturalist}
\bibinfo{author}{Van~Horn, G.} \emph{et~al.}
\newblock \emph{\bibinfo{title}{The inaturalist species classification and
  detection dataset}}, \bibinfo{pages}{8769--8778} (\bibinfo{year}{2018}).

\bibitem{liu2022open}
\bibinfo{author}{Liu, Z.} \emph{et~al.}
\newblock \bibinfo{title}{Open long-tailed recognition in a dynamic world}.
\newblock \emph{\bibinfo{journal}{IEEE Transactions on Pattern Analysis and
  Machine Intelligence}} \textbf{\bibinfo{volume}{46}},
  \bibinfo{pages}{1836--1851} (\bibinfo{year}{2022}).

\bibitem{yang2022proco}
\bibinfo{author}{Yang, Z.} \emph{et~al.}
\newblock \emph{\bibinfo{title}{Proco: Prototype-aware contrastive learning for
  long-tailed medical image classification}}, \bibinfo{pages}{173--182}
  (\bibinfo{organization}{Springer}, \bibinfo{year}{2022}).

\bibitem{li2022multi}
\bibinfo{author}{Li, J.} \emph{et~al.}
\newblock \bibinfo{title}{A multi-step approach for tongue image classification
  in patients with diabetes}.
\newblock \emph{\bibinfo{journal}{Computers in Biology and Medicine}}
  \textbf{\bibinfo{volume}{149}}, \bibinfo{pages}{105935}
  (\bibinfo{year}{2022}).

\bibitem{bacstanlar2014introduction}
\bibinfo{author}{Ba{\c{s}}tanlar, Y.} \& \bibinfo{author}{{\"O}zuysal, M.}
\newblock \bibinfo{title}{Introduction to machine learning}.
\newblock \emph{\bibinfo{journal}{miRNomics: MicroRNA Biology and Computational
  Analysis}} \bibinfo{pages}{105--128} (\bibinfo{year}{2014}).

\bibitem{jiao2016performance}
\bibinfo{author}{Jiao, Y.} \& \bibinfo{author}{Du, P.}
\newblock \bibinfo{title}{Performance measures in evaluating machine learning
  based bioinformatics predictors for classifications}.
\newblock \emph{\bibinfo{journal}{Quantitative Biology}}
  \textbf{\bibinfo{volume}{4}}, \bibinfo{pages}{320--330}
  (\bibinfo{year}{2016}).

\bibitem{padilla2020survey}
\bibinfo{author}{Padilla, R.}, \bibinfo{author}{Netto, S.~L.} \&
  \bibinfo{author}{Da~Silva, E.~A.}
\newblock \emph{\bibinfo{title}{A survey on performance metrics for
  object-detection algorithms}}, \bibinfo{pages}{237--242}
  (\bibinfo{organization}{IEEE}, \bibinfo{year}{2020}).

\bibitem{muller2022towards}
\bibinfo{author}{M{\"u}ller, D.}, \bibinfo{author}{Soto-Rey, I.} \&
  \bibinfo{author}{Kramer, F.}
\newblock \bibinfo{title}{Towards a guideline for evaluation metrics in medical
  image segmentation}.
\newblock \emph{\bibinfo{journal}{BMC Research Notes}}
  \textbf{\bibinfo{volume}{15}}, \bibinfo{pages}{210} (\bibinfo{year}{2022}).

\bibitem{chen2023adaptive}
\bibinfo{author}{Chen, Y.} \emph{et~al.}
\newblock \bibinfo{title}{Adaptive region-specific loss for improved medical
  image segmentation}.
\newblock \emph{\bibinfo{journal}{IEEE Transactions on Pattern Analysis and
  Machine Intelligence}} \textbf{\bibinfo{volume}{45}},
  \bibinfo{pages}{13408--13421} (\bibinfo{year}{2023}).

\bibitem{ning2022bess}
\bibinfo{author}{Ning, Z.}, \bibinfo{author}{Ye, Z.}, \bibinfo{author}{Jiang,
  Z.} \& \bibinfo{author}{Zhang, D.}
\newblock \bibinfo{title}{Bess: Balanced evolutionary semi-stacking for disease
  detection using partially labeled imbalanced data}.
\newblock \emph{\bibinfo{journal}{Information Sciences}}
  \textbf{\bibinfo{volume}{594}}, \bibinfo{pages}{233--248}
  (\bibinfo{year}{2022}).

\bibitem{ning2023sparse}
\bibinfo{author}{Ning, Z.}, \bibinfo{author}{Jiang, Z.} \&
  \bibinfo{author}{Zhang, D.}
\newblock \bibinfo{title}{Sparse projection infinite selection ensemble for
  imbalanced classification}.
\newblock \emph{\bibinfo{journal}{Knowledge-Based Systems}}
  \textbf{\bibinfo{volume}{262}}, \bibinfo{pages}{110246}
  (\bibinfo{year}{2023}).

\bibitem{ning2024combat}
\bibinfo{author}{Ning, Z.}, \bibinfo{author}{Jiang, Z.} \&
  \bibinfo{author}{Zhang, D.}
\newblock \bibinfo{title}{To combat multiclass imbalanced problems by
  aggregating evolutionary hierarchical classifiers}.
\newblock \emph{\bibinfo{journal}{IEEE Transactions on Neural Networks and
  Learning Systems}}  (\bibinfo{year}{2024}).

\end{thebibliography}
