# Supplementary material for: Computerized tongue image analysis for non-invasive disease screening: a review
Source: Chin Med. 2025 Nov 21;20:196. doi: 10.1186/s13020-025-01242-7 (PMC12636213; doi:10.1186/s13020-025-01242-7)
Supplement: Supplementary file 1 [file 13020_2025_1242_MOESM1_ESM.zip › Chinese Medicine_appendix/appendix.blg]

This is BibTeX, Version 0.99d (TeX Live 2024)
Capacity: max_strings=200000, hash_size=200000, hash_prime=170003
The top-level auxiliary file: appendix.aux
The style file: sn-nature.bst
Illegal, another \bibstyle command---line 47 of file appendix.aux
 : \bibstyle
 :          {sn-nature}
I'm skipping whatever remains of this command
Database file #1: sn-bibliography.bib
I was expecting a `,' or a `}'---line 661 of file sn-bibliography.bib
 :   
 :   pages={11537}
(Error may have been on previous line)
I'm skipping whatever remains of this entry
Repeated entry---line 3225 of file sn-bibliography.bib
 : @article{yan2023tongue
 :                       ,
I'm skipping whatever remains of this entry
Repeated entry---line 4401 of file sn-bibliography.bib
 : @article{li2022multi
 :                     ,
I'm skipping whatever remains of this entry
Repeated entry---line 5313 of file sn-bibliography.bib
 : @article{li2022multi
 :                     ,
I'm skipping whatever remains of this entry
Repeated entry---line 5567 of file sn-bibliography.bib
 : @article{hu2019automatic
 :                         ,
I'm skipping whatever remains of this entry
You can't pop an empty literal stack for entry xiong2020multi
while executing---line 3403 of file sn-nature.bst
You can't pop an empty literal stack for entry li2019automatic
while executing---line 3403 of file sn-nature.bst
Too many commas in name 1 of "Chunlei Tang, Dan Shi, Xiao Shi, Yun Xiong" for entry annotated
while executing---line 3403 of file sn-nature.bst
You can't pop an empty literal stack for entry deng2009imagenet
while executing---line 3403 of file sn-nature.bst
You can't pop an empty literal stack for entry van2018inaturalist
while executing---line 3403 of file sn-nature.bst
You can't pop an empty literal stack for entry yang2022proco
while executing---line 3403 of file sn-nature.bst
You can't pop an empty literal stack for entry padilla2020survey
while executing---line 3403 of file sn-nature.bst
You've used 24 entries,
            2710 wiz_defined-function locations,
            1185 strings with 14636 characters,
and the built_in function-call counts, 9674 in all, are:
= -- 731
> -- 212
< -- 0
+ -- 106
- -- 53
* -- 1063
:= -- 1076
add.period$ -- 66
call.type$ -- 24
change.case$ -- 24
chr.to.int$ -- 0
cite$ -- 24
duplicate$ -- 850
empty$ -- 943
format.name$ -- 74
if$ -- 2043
int.to.chr$ -- 0
int.to.str$ -- 24
missing$ -- 179
newline$ -- 124
num.names$ -- 24
pop$ -- 166
preamble$ -- 1
purify$ -- 0
quote$ -- 0
skip$ -- 237
stack$ -- 0
substring$ -- 486
swap$ -- 795
text.length$ -- 0
text.prefix$ -- 0
top$ -- 0
type$ -- 0
warning$ -- 0
while$ -- 62
width$ -- 26
write$ -- 261
(There were 13 error messages)
