# Supplementary material for: Computerized tongue image analysis for non-invasive disease screening: a review
Source: Chin Med. 2025 Nov 21;20:196. doi: 10.1186/s13020-025-01242-7 (PMC12636213; doi:10.1186/s13020-025-01242-7)
Supplement: Supplementary file 1 [file 13020_2025_1242_MOESM1_ESM.zip › Chinese Medicine_appendix/appendix.log]

This is pdfTeX, Version 3.141592653-2.6-1.40.26 (TeX Live 2024) (preloaded format=pdflatex 2024.4.18)  18 JUL 2025 15:32
entering extended mode
 restricted \write18 enabled.
 %&-line parsing enabled.
**appendix.tex
(./appendix.tex
LaTeX2e <2023-11-01> patch level 1
L3 programming layer <2024-02-20>
(./sn-jnl.cls
Document Class: sn-jnl 2019/11/18 v0.1: An authoring template for Springer Jour
nal articles
(d:/texlive/2024/texmf-dist/tex/latex/base/article.cls
Document Class: article 2023/05/17 v1.4n Standard LaTeX document class
(d:/texlive/2024/texmf-dist/tex/latex/base/fleqn.clo
File: fleqn.clo 2016/12/29 v1.2b Standard LaTeX option (flush left equations)
\mathindent=\skip48
Applying: [2015/01/01] Make \[ robust on input line 50.
LaTeX Info: Redefining \[ on input line 51.
Already applied: [0000/00/00] Make \[ robust on input line 62.
Applying: [2015/01/01] Make \] robust on input line 74.
LaTeX Info: Redefining \] on input line 75.
Already applied: [0000/00/00] Make \] robust on input line 83.
)
(d:/texlive/2024/texmf-dist/tex/latex/base/size10.clo
File: size10.clo 2023/05/17 v1.4n Standard LaTeX file (size option)
)
\c@part=\count188
\c@section=\count189
\c@subsection=\count190
\c@subsubsection=\count191
\c@paragraph=\count192
\c@subparagraph=\count193
\c@figure=\count194
\c@table=\count195
\abovecaptionskip=\skip49
\belowcaptionskip=\skip50
\bibindent=\dimen140
)
LaTeX Info: Redefining \rm on input line 145.
LaTeX Info: Redefining \sf on input line 146.
LaTeX Info: Redefining \tt on input line 147.
LaTeX Info: Redefining \bf on input line 148.
LaTeX Info: Redefining \it on input line 149.
LaTeX Info: Redefining \sl on input line 150.
LaTeX Info: Redefining \sc on input line 151.
LaTeX Info: Redefining \cal on input line 152.
LaTeX Info: Redefining \mit on input line 153.
LaTeX Info: Redefining \textsubscript on input line 211.
\columnhsize=\skip51

(d:/texlive/2024/texmf-dist/tex/latex/geometry/geometry.sty
Package: geometry 2020/01/02 v5.9 Page Geometry

(d:/texlive/2024/texmf-dist/tex/latex/graphics/keyval.sty
Package: keyval 2022/05/29 v1.15 key=value parser (DPC)
\KV@toks@=\toks17
)
(d:/texlive/2024/texmf-dist/tex/generic/iftex/ifvtex.sty
Package: ifvtex 2019/10/25 v1.7 ifvtex legacy package. Use iftex instead.

(d:/texlive/2024/texmf-dist/tex/generic/iftex/iftex.sty
Package: iftex 2022/02/03 v1.0f TeX engine tests
))
\Gm@cnth=\count196
\Gm@cntv=\count197
\c@Gm@tempcnt=\count198
\Gm@bindingoffset=\dimen141
\Gm@wd@mp=\dimen142
\Gm@odd@mp=\dimen143
\Gm@even@mp=\dimen144
\Gm@layoutwidth=\dimen145
\Gm@layoutheight=\dimen146
\Gm@layouthoffset=\dimen147
\Gm@layoutvoffset=\dimen148
\Gm@dimlist=\toks18
)
\artcatbox=\box51
\aucount=\count199
\corraucount=\count266
\punctcount=\count267
\emailcnt=\count268
\c@affn=\count269
\addcount=\count270
\PacsCount=\count271
\PacsTmpCnt=\count272
\FMremarkdim=\dimen149
\fmremarkbox=\box52

(d:/texlive/2024/texmf-dist/tex/latex/sttools/cuted.sty
Package: cuted 2021/10/04 v2.0 Mixing onecolumn and twocolumn modes
\At@ViperColsBreak=\toks19
\preCutedStrip=\toks20
\postCutedStrip=\toks21
\cuted@@tempbox@a=\box53
\cuted@@tempbox@c=\box54
\cuted@@tempbox@var=\box55
\hold@viper=\box56
\@viper=\box57
\cuted@@varbox@a=\box58
\cuted@@varbox@c=\box59
\cuted@@tempdim@spread=\dimen150
\cuted@@tempdim@a=\dimen151
\cuted@@tempdim@b=\dimen152
\ht@hold@viper=\dimen153
\ht@viper=\dimen154
\var@@pagediscards@ht=\dimen155
\stripsep=\skip52
\viper@penalty=\count273
)
\firstpagehtcheck=\dimen156
\labelwidthi=\dimen157
\labelwidthii=\dimen158
\labelwidthiii=\dimen159
\labelwidthiv=\dimen160
\figwidth=\dimen161
\figheight=\dimen162
\sidecapwidth=\dimen163
\wrapcapline=\dimen164
\totalwrapline=\dimen165
\wraptotline=\dimen166
\figurebox=\box60
\wrapfigcapbox=\box61
\figcapbox=\box62
\capbox=\box63
\headwidthskip=\skip53
\tabcapbox=\box64
\temptbox=\box65
\tempdime=\dimen167
\tabhtdime=\dimen168

(d:/texlive/2024/texmf-dist/tex/latex/graphics/rotating.sty
Package: rotating 2016/08/11 v2.16d rotated objects in LaTeX

(d:/texlive/2024/texmf-dist/tex/latex/graphics/graphicx.sty
Package: graphicx 2021/09/16 v1.2d Enhanced LaTeX Graphics (DPC,SPQR)

(d:/texlive/2024/texmf-dist/tex/latex/graphics/graphics.sty
Package: graphics 2022/03/10 v1.4e Standard LaTeX Graphics (DPC,SPQR)

(d:/texlive/2024/texmf-dist/tex/latex/graphics/trig.sty
Package: trig 2021/08/11 v1.11 sin cos tan (DPC)
)
(d:/texlive/2024/texmf-dist/tex/latex/graphics-cfg/graphics.cfg
File: graphics.cfg 2016/06/04 v1.11 sample graphics configuration
)
Package graphics Info: Driver file: pdftex.def on input line 107.

(d:/texlive/2024/texmf-dist/tex/latex/graphics-def/pdftex.def
File: pdftex.def 2022/09/22 v1.2b Graphics/color driver for pdftex
))
\Gin@req@height=\dimen169
\Gin@req@width=\dimen170
)
(d:/texlive/2024/texmf-dist/tex/latex/base/ifthen.sty
Package: ifthen 2022/04/13 v1.1d Standard LaTeX ifthen package (DPC)
)
\c@r@tfl@t=\count274
\rotFPtop=\skip54
\rotFPbot=\skip55
\rot@float@box=\box66
\rot@mess@toks=\toks22
)
(d:/texlive/2024/texmf-dist/tex/latex/threeparttable/threeparttable.sty
Package: threeparttable 2003/06/13  v 3.0
\@tempboxb=\box67
)
(d:/texlive/2024/texmf-dist/tex/latex/appendix/appendix.sty
Package: appendix 2020/02/08 v1.2c extra appendix facilities
\c@@pps=\count275
\c@@ppsavesec=\count276
\c@@ppsaveapp=\count277
)
(d:/texlive/2024/texmf-dist/tex/latex/hyperref/hyperref.sty
Package: hyperref 2024-01-20 v7.01h Hypertext links for LaTeX

(d:/texlive/2024/texmf-dist/tex/latex/kvsetkeys/kvsetkeys.sty
Package: kvsetkeys 2022-10-05 v1.19 Key value parser (HO)
)
(d:/texlive/2024/texmf-dist/tex/generic/kvdefinekeys/kvdefinekeys.sty
Package: kvdefinekeys 2019-12-19 v1.6 Define keys (HO)
)
(d:/texlive/2024/texmf-dist/tex/generic/pdfescape/pdfescape.sty
Package: pdfescape 2019/12/09 v1.15 Implements pdfTeX's escape features (HO)

(d:/texlive/2024/texmf-dist/tex/generic/ltxcmds/ltxcmds.sty
Package: ltxcmds 2023-12-04 v1.26 LaTeX kernel commands for general use (HO)
)
(d:/texlive/2024/texmf-dist/tex/generic/pdftexcmds/pdftexcmds.sty
Package: pdftexcmds 2020-06-27 v0.33 Utility functions of pdfTeX for LuaTeX (HO
)

(d:/texlive/2024/texmf-dist/tex/generic/infwarerr/infwarerr.sty
Package: infwarerr 2019/12/03 v1.5 Providing info/warning/error messages (HO)
)
Package pdftexcmds Info: \pdf@primitive is available.
Package pdftexcmds Info: \pdf@ifprimitive is available.
Package pdftexcmds Info: \pdfdraftmode found.
))
(d:/texlive/2024/texmf-dist/tex/latex/hycolor/hycolor.sty
Package: hycolor 2020-01-27 v1.10 Color options for hyperref/bookmark (HO)
)
(d:/texlive/2024/texmf-dist/tex/latex/auxhook/auxhook.sty
Package: auxhook 2019-12-17 v1.6 Hooks for auxiliary files (HO)
)
(d:/texlive/2024/texmf-dist/tex/latex/hyperref/nameref.sty
Package: nameref 2023-11-26 v2.56 Cross-referencing by name of section

(d:/texlive/2024/texmf-dist/tex/latex/refcount/refcount.sty
Package: refcount 2019/12/15 v3.6 Data extraction from label references (HO)
)
(d:/texlive/2024/texmf-dist/tex/generic/gettitlestring/gettitlestring.sty
Package: gettitlestring 2019/12/15 v1.6 Cleanup title references (HO)

(d:/texlive/2024/texmf-dist/tex/latex/kvoptions/kvoptions.sty
Package: kvoptions 2022-06-15 v3.15 Key value format for package options (HO)
))
\c@section@level=\count278
)
(d:/texlive/2024/texmf-dist/tex/latex/etoolbox/etoolbox.sty
Package: etoolbox 2020/10/05 v2.5k e-TeX tools for LaTeX (JAW)
\etb@tempcnta=\count279
)
\@linkdim=\dimen171
\Hy@linkcounter=\count280
\Hy@pagecounter=\count281

(d:/texlive/2024/texmf-dist/tex/latex/hyperref/pd1enc.def
File: pd1enc.def 2024-01-20 v7.01h Hyperref: PDFDocEncoding definition (HO)
Now handling font encoding PD1 ...
... no UTF-8 mapping file for font encoding PD1
)
(d:/texlive/2024/texmf-dist/tex/generic/intcalc/intcalc.sty
Package: intcalc 2019/12/15 v1.3 Expandable calculations with integers (HO)
)
\Hy@SavedSpaceFactor=\count282

(d:/texlive/2024/texmf-dist/tex/latex/hyperref/puenc.def
File: puenc.def 2024-01-20 v7.01h Hyperref: PDF Unicode definition (HO)
Now handling font encoding PU ...
... no UTF-8 mapping file for font encoding PU
)
Package hyperref Info: Hyper figures OFF on input line 4179.
Package hyperref Info: Link nesting OFF on input line 4184.
Package hyperref Info: Hyper index ON on input line 4187.
Package hyperref Info: Plain pages OFF on input line 4194.
Package hyperref Info: Backreferencing OFF on input line 4199.
Package hyperref Info: Implicit mode ON; LaTeX internals redefined.
Package hyperref Info: Bookmarks ON on input line 4446.
\c@Hy@tempcnt=\count283

(d:/texlive/2024/texmf-dist/tex/latex/url/url.sty
\Urlmuskip=\muskip16
Package: url 2013/09/16  ver 3.4  Verb mode for urls, etc.
)
LaTeX Info: Redefining \url on input line 4784.
\XeTeXLinkMargin=\dimen172

(d:/texlive/2024/texmf-dist/tex/generic/bitset/bitset.sty
Package: bitset 2019/12/09 v1.3 Handle bit-vector datatype (HO)

(d:/texlive/2024/texmf-dist/tex/generic/bigintcalc/bigintcalc.sty
Package: bigintcalc 2019/12/15 v1.5 Expandable calculations on big integers (HO
)
))
\Fld@menulength=\count284
\Field@Width=\dimen173
\Fld@charsize=\dimen174
Package hyperref Info: Hyper figures OFF on input line 6063.
Package hyperref Info: Link nesting OFF on input line 6068.
Package hyperref Info: Hyper index ON on input line 6071.
Package hyperref Info: backreferencing OFF on input line 6078.
Package hyperref Info: Link coloring OFF on input line 6083.
Package hyperref Info: Link coloring with OCG OFF on input line 6088.
Package hyperref Info: PDF/A mode OFF on input line 6093.

(d:/texlive/2024/texmf-dist/tex/latex/base/atbegshi-ltx.sty
Package: atbegshi-ltx 2021/01/10 v1.0c Emulation of the original atbegshi
package with kernel methods
)
\Hy@abspage=\count285
\c@Item=\count286
\c@Hfootnote=\count287
)
Package hyperref Info: Driver (autodetected): hpdftex.

(d:/texlive/2024/texmf-dist/tex/latex/hyperref/hpdftex.def
File: hpdftex.def 2024-01-20 v7.01h Hyperref driver for pdfTeX

(d:/texlive/2024/texmf-dist/tex/latex/base/atveryend-ltx.sty
Package: atveryend-ltx 2020/08/19 v1.0a Emulation of the original atveryend pac
kage
with kernel methods
)
\Fld@listcount=\count288
\c@bookmark@seq@number=\count289

(d:/texlive/2024/texmf-dist/tex/latex/rerunfilecheck/rerunfilecheck.sty
Package: rerunfilecheck 2022-07-10 v1.10 Rerun checks for auxiliary files (HO)

(d:/texlive/2024/texmf-dist/tex/generic/uniquecounter/uniquecounter.sty
Package: uniquecounter 2019/12/15 v1.4 Provide unlimited unique counter (HO)
)
Package uniquecounter Info: New unique counter `rerunfilecheck' on input line 2
85.
)
\Hy@SectionHShift=\skip56
)
(d:/texlive/2024/texmf-dist/tex/latex/breakurl/breakurl.sty
Package: breakurl 2013/04/10 v1.40 Breakable hyperref URLs

(d:/texlive/2024/texmf-dist/tex/latex/xkeyval/xkeyval.sty
Package: xkeyval 2022/06/16 v2.9 package option processing (HA)

(d:/texlive/2024/texmf-dist/tex/generic/xkeyval/xkeyval.tex
(d:/texlive/2024/texmf-dist/tex/generic/xkeyval/xkvutils.tex
\XKV@toks=\toks23
\XKV@tempa@toks=\toks24
)
\XKV@depth=\count290
File: xkeyval.tex 2014/12/03 v2.7a key=value parser (HA)
))
(d:/texlive/2024/texmf-dist/tex/generic/iftex/ifpdf.sty
Package: ifpdf 2019/10/25 v3.4 ifpdf legacy package. Use iftex instead.
)

Package breakurl Warning: You are using breakurl while processing via pdflatex.

(breakurl)                \burl will be just a synonym of \url.
(breakurl)                 on input line 48.

)
Package hyperref Info: Option `colorlinks' set `true' on input line 1468.
Package hyperref Info: Option `breaklinks' set `true' on input line 1468.
Package hyperref Info: Option `plainpages' set `false' on input line 1468.
Package hyperref Info: Option `bookmarksopen' set `true' on input line 1468.
Package hyperref Info: Option `bookmarksnumbered' set `false' on input line 146
8.
 (d:/texlive/2024/texmf-dist/tex/latex/wrapfig/wrapfig.sty
\wrapoverhang=\dimen175
\WF@size=\dimen176
\c@WF@wrappedlines=\count291
\WF@box=\box68
\WF@everypar=\toks25
Package: wrapfig 2003/01/31  v 3.6
)
\wraplines=\count292
\@authorfigbox=\box69
\@authorfigboxdim=\skip57
\biofigadjskip=\skip58

(d:/texlive/2024/texmf-dist/tex/latex/natbib/natbib.sty
Package: natbib 2010/09/13 8.31b (PWD, AO)
\bibhang=\skip59
\bibsep=\skip60
LaTeX Info: Redefining \cite on input line 694.
\c@NAT@ctr=\count293
))
(d:/texlive/2024/texmf-dist/tex/latex/gensymb/gensymb.sty
Package: gensymb 2022/10/17 v1.0.2 (KJH)
)
(d:/texlive/2024/texmf-dist/tex/latex/multirow/multirow.sty
Package: multirow 2021/03/15 v2.8 Span multiple rows of a table
\multirow@colwidth=\skip61
\multirow@cntb=\count294
\multirow@dima=\skip62
\bigstrutjot=\dimen177
)
(d:/texlive/2024/texmf-dist/tex/latex/amsmath/amsmath.sty
Package: amsmath 2023/05/13 v2.17o AMS math features
\@mathmargin=\skip63

For additional information on amsmath, use the `?' option.
(d:/texlive/2024/texmf-dist/tex/latex/amsmath/amstext.sty
Package: amstext 2021/08/26 v2.01 AMS text

(d:/texlive/2024/texmf-dist/tex/latex/amsmath/amsgen.sty
File: amsgen.sty 1999/11/30 v2.0 generic functions
\@emptytoks=\toks26
\ex@=\dimen178
))
(d:/texlive/2024/texmf-dist/tex/latex/amsmath/amsbsy.sty
Package: amsbsy 1999/11/29 v1.2d Bold Symbols
\pmbraise@=\dimen179
)
(d:/texlive/2024/texmf-dist/tex/latex/amsmath/amsopn.sty
Package: amsopn 2022/04/08 v2.04 operator names
)
\inf@bad=\count295
LaTeX Info: Redefining \frac on input line 234.
\uproot@=\count296
\leftroot@=\count297
LaTeX Info: Redefining \overline on input line 399.
LaTeX Info: Redefining \colon on input line 410.
\classnum@=\count298
\DOTSCASE@=\count299
LaTeX Info: Redefining \ldots on input line 496.
LaTeX Info: Redefining \dots on input line 499.
LaTeX Info: Redefining \cdots on input line 620.
\Mathstrutbox@=\box70
\strutbox@=\box71
LaTeX Info: Redefining \big on input line 722.
LaTeX Info: Redefining \Big on input line 723.
LaTeX Info: Redefining \bigg on input line 724.
LaTeX Info: Redefining \Bigg on input line 725.
\big@size=\dimen180
LaTeX Font Info:    Redeclaring font encoding OML on input line 743.
LaTeX Font Info:    Redeclaring font encoding OMS on input line 744.
\macc@depth=\count300
LaTeX Info: Redefining \bmod on input line 905.
LaTeX Info: Redefining \pmod on input line 910.
LaTeX Info: Redefining \smash on input line 940.
LaTeX Info: Redefining \relbar on input line 970.
LaTeX Info: Redefining \Relbar on input line 971.
\c@MaxMatrixCols=\count301
\dotsspace@=\muskip17
\c@parentequation=\count302
\dspbrk@lvl=\count303
\tag@help=\toks27
\row@=\count304
\column@=\count305
\maxfields@=\count306
\andhelp@=\toks28
\eqnshift@=\dimen181
\alignsep@=\dimen182
\tagshift@=\dimen183
\tagwidth@=\dimen184
\totwidth@=\dimen185
\lineht@=\dimen186
\@envbody=\toks29
\multlinegap=\skip64
\multlinetaggap=\skip65
\mathdisplay@stack=\toks30
LaTeX Info: Redefining \[ on input line 2953.
LaTeX Info: Redefining \] on input line 2954.
)
(d:/texlive/2024/texmf-dist/tex/latex/amsfonts/amssymb.sty
Package: amssymb 2013/01/14 v3.01 AMS font symbols

(d:/texlive/2024/texmf-dist/tex/latex/amsfonts/amsfonts.sty
Package: amsfonts 2013/01/14 v3.01 Basic AMSFonts support
\symAMSa=\mathgroup4
\symAMSb=\mathgroup5
LaTeX Font Info:    Redeclaring math symbol \hbar on input line 98.
LaTeX Font Info:    Overwriting math alphabet `\mathfrak' in version `bold'
(Font)                  U/euf/m/n --> U/euf/b/n on input line 106.
))
(d:/texlive/2024/texmf-dist/tex/latex/amscls/amsthm.sty
Package: amsthm 2020/05/29 v2.20.6
\thm@style=\toks31
\thm@bodyfont=\toks32
\thm@headfont=\toks33
\thm@notefont=\toks34
\thm@headpunct=\toks35
\thm@preskip=\skip66
\thm@postskip=\skip67
\thm@headsep=\skip68
\dth@everypar=\toks36
)
(d:/texlive/2024/texmf-dist/tex/latex/jknapltx/mathrsfs.sty
Package: mathrsfs 1996/01/01 Math RSFS package v1.0 (jk)
\symrsfs=\mathgroup6
)
(d:/texlive/2024/texmf-dist/tex/latex/xcolor/xcolor.sty
Package: xcolor 2023/11/15 v3.01 LaTeX color extensions (UK)

(d:/texlive/2024/texmf-dist/tex/latex/graphics-cfg/color.cfg
File: color.cfg 2016/01/02 v1.6 sample color configuration
)
Package xcolor Info: Driver file: pdftex.def on input line 274.

(d:/texlive/2024/texmf-dist/tex/latex/graphics/mathcolor.ltx)
Package xcolor Info: Model `cmy' substituted by `cmy0' on input line 1350.
Package xcolor Info: Model `hsb' substituted by `rgb' on input line 1354.
Package xcolor Info: Model `RGB' extended on input line 1366.
Package xcolor Info: Model `HTML' substituted by `rgb' on input line 1368.
Package xcolor Info: Model `Hsb' substituted by `hsb' on input line 1369.
Package xcolor Info: Model `tHsb' substituted by `hsb' on input line 1370.
Package xcolor Info: Model `HSB' substituted by `hsb' on input line 1371.
Package xcolor Info: Model `Gray' substituted by `gray' on input line 1372.
Package xcolor Info: Model `wave' substituted by `hsb' on input line 1373.
)
(d:/texlive/2024/texmf-dist/tex/latex/base/textcomp.sty
Package: textcomp 2020/02/02 v2.0n Standard LaTeX package
)
(d:/texlive/2024/texmf-dist/tex/latex/ncctools/manyfoot.sty
Package: manyfoot 2019/08/03 v1.11 Many Footnote Levels Package (NCC)

(d:/texlive/2024/texmf-dist/tex/latex/ncctools/nccfoots.sty
Package: nccfoots 2005/02/03 v1.2 NCC Footnotes Package (NCC)
)
\MFL@columnwidth=\dimen187
)
(d:/texlive/2024/texmf-dist/tex/latex/booktabs/booktabs.sty
Package: booktabs 2020/01/12 v1.61803398 Publication quality tables
\heavyrulewidth=\dimen188
\lightrulewidth=\dimen189
\cmidrulewidth=\dimen190
\belowrulesep=\dimen191
\belowbottomsep=\dimen192
\aboverulesep=\dimen193
\abovetopsep=\dimen194
\cmidrulesep=\dimen195
\cmidrulekern=\dimen196
\defaultaddspace=\dimen197
\@cmidla=\count307
\@cmidlb=\count308
\@aboverulesep=\dimen198
\@belowrulesep=\dimen199
\@thisruleclass=\count309
\@lastruleclass=\count310
\@thisrulewidth=\dimen256
)
(d:/texlive/2024/texmf-dist/tex/latex/algorithms/algorithm.sty
Package: algorithm 2009/08/24 v0.1 Document Style `algorithm' - floating enviro
nment

(d:/texlive/2024/texmf-dist/tex/latex/float/float.sty
Package: float 2001/11/08 v1.3d Float enhancements (AL)
\c@float@type=\count311
\float@exts=\toks37
\float@box=\box72
\@float@everytoks=\toks38
\@floatcapt=\box73
)
\@float@every@algorithm=\toks39
\c@algorithm=\count312
)
(d:/texlive/2024/texmf-dist/tex/latex/algorithmicx/algorithmicx.sty
Package: algorithmicx 2005/04/27 v1.2 Algorithmicx

Document Style algorithmicx 1.2 - a greatly improved `algorithmic' style
\c@ALG@line=\count313
\c@ALG@rem=\count314
\c@ALG@nested=\count315
\ALG@tlm=\skip69
\ALG@thistlm=\skip70
\c@ALG@Lnr=\count316
\c@ALG@blocknr=\count317
\c@ALG@storecount=\count318
\c@ALG@tmpcounter=\count319
\ALG@tmplength=\skip71
) (d:/texlive/2024/texmf-dist/tex/latex/algorithmicx/algpseudocode.sty
Package: algpseudocode 

Document Style - pseudocode environments for use with the `algorithmicx' style
) (d:/texlive/2024/texmf-dist/tex/latex/listings/listings.sty
\lst@mode=\count320
\lst@gtempboxa=\box74
\lst@token=\toks40
\lst@length=\count321
\lst@currlwidth=\dimen257
\lst@column=\count322
\lst@pos=\count323
\lst@lostspace=\dimen258
\lst@width=\dimen259
\lst@newlines=\count324
\lst@lineno=\count325
\lst@maxwidth=\dimen260

(d:/texlive/2024/texmf-dist/tex/latex/listings/lstpatch.sty
File: lstpatch.sty 2024/02/21 1.10 (Carsten Heinz)
)
(d:/texlive/2024/texmf-dist/tex/latex/listings/lstmisc.sty
File: lstmisc.sty 2024/02/21 1.10 (Carsten Heinz)
\c@lstnumber=\count326
\lst@skipnumbers=\count327
\lst@framebox=\box75
)
(d:/texlive/2024/texmf-dist/tex/latex/listings/listings.cfg
File: listings.cfg 2024/02/21 1.10 listings configuration
))
Package: listings 2024/02/21 1.10 (Carsten Heinz)

(d:/texlive/2024/texmf-dist/tex/latex/makecell/makecell.sty
Package: makecell 2009/08/03 V0.1e Managing of Tab Column Heads and Cells

(d:/texlive/2024/texmf-dist/tex/latex/tools/array.sty
Package: array 2023/10/16 v2.5g Tabular extension package (FMi)
\col@sep=\dimen261
\ar@mcellbox=\box76
\extrarowheight=\dimen262
\NC@list=\toks41
\extratabsurround=\skip72
\backup@length=\skip73
\ar@cellbox=\box77
)
\rotheadsize=\dimen263
\c@nlinenum=\count328
\TeXr@lab=\toks42
)
(d:/texlive/2024/texmf-dist/tex/latex/supertabular/supertabular.sty
Package: supertabular 2020/02/02 v4.1g the supertabular environment
\c@tracingst=\count329
\ST@wd=\dimen264
\ST@rightskip=\skip74
\ST@leftskip=\skip75
\ST@parfillskip=\skip76
\ST@pageleft=\dimen265
\ST@headht=\dimen266
\ST@tailht=\dimen267
\ST@pagesofar=\dimen268
\ST@pboxht=\dimen269
\ST@lineht=\dimen270
\ST@prevht=\dimen271
\ST@toadd=\dimen272
\ST@dimen=\dimen273
\ST@pbox=\box78
)
(d:/texlive/2024/texmf-dist/tex/latex/adjustbox/adjustbox.sty
Package: adjustbox 2022/10/17 v1.3a Adjusting TeX boxes (trim, clip, ...)

(d:/texlive/2024/texmf-dist/tex/latex/adjustbox/adjcalc.sty
Package: adjcalc 2012/05/16 v1.1 Provides advanced setlength with multiple back
-ends (calc, etex, pgfmath)
)
(d:/texlive/2024/texmf-dist/tex/latex/adjustbox/trimclip.sty
Package: trimclip 2020/08/19 v1.2 Trim and clip general TeX material

(d:/texlive/2024/texmf-dist/tex/latex/collectbox/collectbox.sty
Package: collectbox 2022/10/17 v0.4c Collect macro arguments as boxes
\collectedbox=\box79
)
\tc@llx=\dimen274
\tc@lly=\dimen275
\tc@urx=\dimen276
\tc@ury=\dimen277
Package trimclip Info: Using driver 'tc-pdftex.def'.

(d:/texlive/2024/texmf-dist/tex/latex/adjustbox/tc-pdftex.def
File: tc-pdftex.def 2019/01/04 v2.2 Clipping driver for pdftex
))
\adjbox@Width=\dimen278
\adjbox@Height=\dimen279
\adjbox@Depth=\dimen280
\adjbox@Totalheight=\dimen281
\adjbox@pwidth=\dimen282
\adjbox@pheight=\dimen283
\adjbox@pdepth=\dimen284
\adjbox@ptotalheight=\dimen285

(d:/texlive/2024/texmf-dist/tex/latex/ifoddpage/ifoddpage.sty
Package: ifoddpage 2022/10/18 v1.2 Conditionals for odd/even page detection
\c@checkoddpage=\count330
)
(d:/texlive/2024/texmf-dist/tex/latex/varwidth/varwidth.sty
Package: varwidth 2009/03/30 ver 0.92;  Variable-width minipages
\@vwid@box=\box80
\sift@deathcycles=\count331
\@vwid@loff=\dimen286
\@vwid@roff=\dimen287
))
(d:/texlive/2024/texmf-dist/tex/latex/tools/longtable.sty
Package: longtable 2023-11-01 v4.19 Multi-page Table package (DPC)
\LTleft=\skip77
\LTright=\skip78
\LTpre=\skip79
\LTpost=\skip80
\LTchunksize=\count332
\LTcapwidth=\dimen288
\LT@head=\box81
\LT@firsthead=\box82
\LT@foot=\box83
\LT@lastfoot=\box84
\LT@gbox=\box85
\LT@cols=\count333
\LT@rows=\count334
\c@LT@tables=\count335
\c@LT@chunks=\count336
\LT@p@ftn=\toks43
)
(d:/texlive/2024/texmf-dist/tex/latex/bbding/bbding.sty
Package: bbding 1999/04/15 v1.01 Dingbats symbols
)
(d:/texlive/2024/texmf-dist/tex/latex/tools/enumerate.sty
Package: enumerate 2023/07/04 v3.00 enumerate extensions (DPC)
\@enLab=\toks44
)
(d:/texlive/2024/texmf-dist/tex/latex/subfig/subfig.sty
Package: subfig 2005/06/28 ver: 1.3 subfig package

(d:/texlive/2024/texmf-dist/tex/latex/caption/caption3.sty
Package: caption3 2023/07/31 v2.4d caption3 kernel (AR)
\caption@tempdima=\dimen289
\captionmargin=\dimen290
\caption@leftmargin=\dimen291
\caption@rightmargin=\dimen292
\caption@width=\dimen293
\caption@indent=\dimen294
\caption@parindent=\dimen295
\caption@hangindent=\dimen296
Package caption Info: Unknown document class (or package),
(caption)             standard defaults will be used.
Package caption Info: \@makecaption = \long macro:#1#2->\ifx \FigName \@captype
 \vskip \abovecaptionskip \@figurecaption {#1}{#2} \else \@tablecaption {#1}{#2
} \vskip \belowcaptionskip \fi  on input line 1175.
)
\c@KVtest=\count337
\sf@farskip=\skip81
\sf@captopadj=\dimen297
\sf@capskip=\skip82
\sf@nearskip=\skip83
\c@subfigure=\count338
\c@subfigure@save=\count339
\c@lofdepth=\count340
\c@subtable=\count341
\c@subtable@save=\count342
\c@lotdepth=\count343
\sf@top=\skip84
\sf@bottom=\skip85
)
(d:/texlive/2024/texmf-dist/tex/latex/pgf/frontendlayer/tikz.sty
(d:/texlive/2024/texmf-dist/tex/latex/pgf/basiclayer/pgf.sty
(d:/texlive/2024/texmf-dist/tex/latex/pgf/utilities/pgfrcs.sty
(d:/texlive/2024/texmf-dist/tex/generic/pgf/utilities/pgfutil-common.tex
\pgfutil@everybye=\toks45
\pgfutil@tempdima=\dimen298
\pgfutil@tempdimb=\dimen299
)
(d:/texlive/2024/texmf-dist/tex/generic/pgf/utilities/pgfutil-latex.def
\pgfutil@abb=\box86
)
(d:/texlive/2024/texmf-dist/tex/generic/pgf/utilities/pgfrcs.code.tex
(d:/texlive/2024/texmf-dist/tex/generic/pgf/pgf.revision.tex)
Package: pgfrcs 2023-01-15 v3.1.10 (3.1.10)
))
Package: pgf 2023-01-15 v3.1.10 (3.1.10)

(d:/texlive/2024/texmf-dist/tex/latex/pgf/basiclayer/pgfcore.sty
(d:/texlive/2024/texmf-dist/tex/latex/pgf/systemlayer/pgfsys.sty
(d:/texlive/2024/texmf-dist/tex/generic/pgf/systemlayer/pgfsys.code.tex
Package: pgfsys 2023-01-15 v3.1.10 (3.1.10)

(d:/texlive/2024/texmf-dist/tex/generic/pgf/utilities/pgfkeys.code.tex
\pgfkeys@pathtoks=\toks46
\pgfkeys@temptoks=\toks47

(d:/texlive/2024/texmf-dist/tex/generic/pgf/utilities/pgfkeyslibraryfiltered.co
de.tex
\pgfkeys@tmptoks=\toks48
))
\pgf@x=\dimen300
\pgf@y=\dimen301
\pgf@xa=\dimen302
\pgf@ya=\dimen303
\pgf@xb=\dimen304
\pgf@yb=\dimen305
\pgf@xc=\dimen306
\pgf@yc=\dimen307
\pgf@xd=\dimen308
\pgf@yd=\dimen309
\w@pgf@writea=\write3
\r@pgf@reada=\read2
\c@pgf@counta=\count344
\c@pgf@countb=\count345
\c@pgf@countc=\count346
\c@pgf@countd=\count347
\t@pgf@toka=\toks49
\t@pgf@tokb=\toks50
\t@pgf@tokc=\toks51
\pgf@sys@id@count=\count348
 (d:/texlive/2024/texmf-dist/tex/generic/pgf/systemlayer/pgf.cfg
File: pgf.cfg 2023-01-15 v3.1.10 (3.1.10)
)
Driver file for pgf: pgfsys-pdftex.def

(d:/texlive/2024/texmf-dist/tex/generic/pgf/systemlayer/pgfsys-pdftex.def
File: pgfsys-pdftex.def 2023-01-15 v3.1.10 (3.1.10)

(d:/texlive/2024/texmf-dist/tex/generic/pgf/systemlayer/pgfsys-common-pdf.def
File: pgfsys-common-pdf.def 2023-01-15 v3.1.10 (3.1.10)
)))
(d:/texlive/2024/texmf-dist/tex/generic/pgf/systemlayer/pgfsyssoftpath.code.tex
File: pgfsyssoftpath.code.tex 2023-01-15 v3.1.10 (3.1.10)
\pgfsyssoftpath@smallbuffer@items=\count349
\pgfsyssoftpath@bigbuffer@items=\count350
)
(d:/texlive/2024/texmf-dist/tex/generic/pgf/systemlayer/pgfsysprotocol.code.tex
File: pgfsysprotocol.code.tex 2023-01-15 v3.1.10 (3.1.10)
)) (d:/texlive/2024/texmf-dist/tex/generic/pgf/basiclayer/pgfcore.code.tex
Package: pgfcore 2023-01-15 v3.1.10 (3.1.10)

(d:/texlive/2024/texmf-dist/tex/generic/pgf/math/pgfmath.code.tex
(d:/texlive/2024/texmf-dist/tex/generic/pgf/math/pgfmathutil.code.tex)
(d:/texlive/2024/texmf-dist/tex/generic/pgf/math/pgfmathparser.code.tex
\pgfmath@dimen=\dimen310
\pgfmath@count=\count351
\pgfmath@box=\box87
\pgfmath@toks=\toks52
\pgfmath@stack@operand=\toks53
\pgfmath@stack@operation=\toks54
)
(d:/texlive/2024/texmf-dist/tex/generic/pgf/math/pgfmathfunctions.code.tex)
(d:/texlive/2024/texmf-dist/tex/generic/pgf/math/pgfmathfunctions.basic.code.te
x)
(d:/texlive/2024/texmf-dist/tex/generic/pgf/math/pgfmathfunctions.trigonometric
.code.tex)
(d:/texlive/2024/texmf-dist/tex/generic/pgf/math/pgfmathfunctions.random.code.t
ex)
(d:/texlive/2024/texmf-dist/tex/generic/pgf/math/pgfmathfunctions.comparison.co
de.tex)
(d:/texlive/2024/texmf-dist/tex/generic/pgf/math/pgfmathfunctions.base.code.tex
)
(d:/texlive/2024/texmf-dist/tex/generic/pgf/math/pgfmathfunctions.round.code.te
x)
(d:/texlive/2024/texmf-dist/tex/generic/pgf/math/pgfmathfunctions.misc.code.tex
)
(d:/texlive/2024/texmf-dist/tex/generic/pgf/math/pgfmathfunctions.integerarithm
etics.code.tex)
(d:/texlive/2024/texmf-dist/tex/generic/pgf/math/pgfmathcalc.code.tex)
(d:/texlive/2024/texmf-dist/tex/generic/pgf/math/pgfmathfloat.code.tex
\c@pgfmathroundto@lastzeros=\count352
))
(d:/texlive/2024/texmf-dist/tex/generic/pgf/math/pgfint.code.tex)
(d:/texlive/2024/texmf-dist/tex/generic/pgf/basiclayer/pgfcorepoints.code.tex
File: pgfcorepoints.code.tex 2023-01-15 v3.1.10 (3.1.10)
\pgf@picminx=\dimen311
\pgf@picmaxx=\dimen312
\pgf@picminy=\dimen313
\pgf@picmaxy=\dimen314
\pgf@pathminx=\dimen315
\pgf@pathmaxx=\dimen316
\pgf@pathminy=\dimen317
\pgf@pathmaxy=\dimen318
\pgf@xx=\dimen319
\pgf@xy=\dimen320
\pgf@yx=\dimen321
\pgf@yy=\dimen322
\pgf@zx=\dimen323
\pgf@zy=\dimen324
)
(d:/texlive/2024/texmf-dist/tex/generic/pgf/basiclayer/pgfcorepathconstruct.cod
e.tex
File: pgfcorepathconstruct.code.tex 2023-01-15 v3.1.10 (3.1.10)
\pgf@path@lastx=\dimen325
\pgf@path@lasty=\dimen326
)
(d:/texlive/2024/texmf-dist/tex/generic/pgf/basiclayer/pgfcorepathusage.code.te
x
File: pgfcorepathusage.code.tex 2023-01-15 v3.1.10 (3.1.10)
\pgf@shorten@end@additional=\dimen327
\pgf@shorten@start@additional=\dimen328
)
(d:/texlive/2024/texmf-dist/tex/generic/pgf/basiclayer/pgfcorescopes.code.tex
File: pgfcorescopes.code.tex 2023-01-15 v3.1.10 (3.1.10)
\pgfpic=\box88
\pgf@hbox=\box89
\pgf@layerbox@main=\box90
\pgf@picture@serial@count=\count353
)
(d:/texlive/2024/texmf-dist/tex/generic/pgf/basiclayer/pgfcoregraphicstate.code
.tex
File: pgfcoregraphicstate.code.tex 2023-01-15 v3.1.10 (3.1.10)
\pgflinewidth=\dimen329
)
(d:/texlive/2024/texmf-dist/tex/generic/pgf/basiclayer/pgfcoretransformations.c
ode.tex
File: pgfcoretransformations.code.tex 2023-01-15 v3.1.10 (3.1.10)
\pgf@pt@x=\dimen330
\pgf@pt@y=\dimen331
\pgf@pt@temp=\dimen332
)
(d:/texlive/2024/texmf-dist/tex/generic/pgf/basiclayer/pgfcorequick.code.tex
File: pgfcorequick.code.tex 2023-01-15 v3.1.10 (3.1.10)
)
(d:/texlive/2024/texmf-dist/tex/generic/pgf/basiclayer/pgfcoreobjects.code.tex
File: pgfcoreobjects.code.tex 2023-01-15 v3.1.10 (3.1.10)
)
(d:/texlive/2024/texmf-dist/tex/generic/pgf/basiclayer/pgfcorepathprocessing.co
de.tex
File: pgfcorepathprocessing.code.tex 2023-01-15 v3.1.10 (3.1.10)
)
(d:/texlive/2024/texmf-dist/tex/generic/pgf/basiclayer/pgfcorearrows.code.tex
File: pgfcorearrows.code.tex 2023-01-15 v3.1.10 (3.1.10)
\pgfarrowsep=\dimen333
)
(d:/texlive/2024/texmf-dist/tex/generic/pgf/basiclayer/pgfcoreshade.code.tex
File: pgfcoreshade.code.tex 2023-01-15 v3.1.10 (3.1.10)
\pgf@max=\dimen334
\pgf@sys@shading@range@num=\count354
\pgf@shadingcount=\count355
)
(d:/texlive/2024/texmf-dist/tex/generic/pgf/basiclayer/pgfcoreimage.code.tex
File: pgfcoreimage.code.tex 2023-01-15 v3.1.10 (3.1.10)
)
(d:/texlive/2024/texmf-dist/tex/generic/pgf/basiclayer/pgfcoreexternal.code.tex
File: pgfcoreexternal.code.tex 2023-01-15 v3.1.10 (3.1.10)
\pgfexternal@startupbox=\box91
) (d:/texlive/2024/texmf-dist/tex/generic/pgf/basiclayer/pgfcorelayers.code.tex
File: pgfcorelayers.code.tex 2023-01-15 v3.1.10 (3.1.10)
)
(d:/texlive/2024/texmf-dist/tex/generic/pgf/basiclayer/pgfcoretransparency.code
.tex
File: pgfcoretransparency.code.tex 2023-01-15 v3.1.10 (3.1.10)
)
(d:/texlive/2024/texmf-dist/tex/generic/pgf/basiclayer/pgfcorepatterns.code.tex
File: pgfcorepatterns.code.tex 2023-01-15 v3.1.10 (3.1.10)
) (d:/texlive/2024/texmf-dist/tex/generic/pgf/basiclayer/pgfcorerdf.code.tex
File: pgfcorerdf.code.tex 2023-01-15 v3.1.10 (3.1.10)
))) (d:/texlive/2024/texmf-dist/tex/generic/pgf/modules/pgfmoduleshapes.code.te
x
File: pgfmoduleshapes.code.tex 2023-01-15 v3.1.10 (3.1.10)
\pgfnodeparttextbox=\box92
)
(d:/texlive/2024/texmf-dist/tex/generic/pgf/modules/pgfmoduleplot.code.tex
File: pgfmoduleplot.code.tex 2023-01-15 v3.1.10 (3.1.10)
)
(d:/texlive/2024/texmf-dist/tex/latex/pgf/compatibility/pgfcomp-version-0-65.st
y
Package: pgfcomp-version-0-65 2023-01-15 v3.1.10 (3.1.10)
\pgf@nodesepstart=\dimen335
\pgf@nodesepend=\dimen336
)
(d:/texlive/2024/texmf-dist/tex/latex/pgf/compatibility/pgfcomp-version-1-18.st
y
Package: pgfcomp-version-1-18 2023-01-15 v3.1.10 (3.1.10)
)) (d:/texlive/2024/texmf-dist/tex/latex/pgf/utilities/pgffor.sty
(d:/texlive/2024/texmf-dist/tex/latex/pgf/utilities/pgfkeys.sty
(d:/texlive/2024/texmf-dist/tex/generic/pgf/utilities/pgfkeys.code.tex))
(d:/texlive/2024/texmf-dist/tex/latex/pgf/math/pgfmath.sty
(d:/texlive/2024/texmf-dist/tex/generic/pgf/math/pgfmath.code.tex))
(d:/texlive/2024/texmf-dist/tex/generic/pgf/utilities/pgffor.code.tex
Package: pgffor 2023-01-15 v3.1.10 (3.1.10)
\pgffor@iter=\dimen337
\pgffor@skip=\dimen338
\pgffor@stack=\toks55
\pgffor@toks=\toks56
))
(d:/texlive/2024/texmf-dist/tex/generic/pgf/frontendlayer/tikz/tikz.code.tex
Package: tikz 2023-01-15 v3.1.10 (3.1.10)

(d:/texlive/2024/texmf-dist/tex/generic/pgf/libraries/pgflibraryplothandlers.co
de.tex
File: pgflibraryplothandlers.code.tex 2023-01-15 v3.1.10 (3.1.10)
\pgf@plot@mark@count=\count356
\pgfplotmarksize=\dimen339
)
\tikz@lastx=\dimen340
\tikz@lasty=\dimen341
\tikz@lastxsaved=\dimen342
\tikz@lastysaved=\dimen343
\tikz@lastmovetox=\dimen344
\tikz@lastmovetoy=\dimen345
\tikzleveldistance=\dimen346
\tikzsiblingdistance=\dimen347
\tikz@figbox=\box93
\tikz@figbox@bg=\box94
\tikz@tempbox=\box95
\tikz@tempbox@bg=\box96
\tikztreelevel=\count357
\tikznumberofchildren=\count358
\tikznumberofcurrentchild=\count359
\tikz@fig@count=\count360

(d:/texlive/2024/texmf-dist/tex/generic/pgf/modules/pgfmodulematrix.code.tex
File: pgfmodulematrix.code.tex 2023-01-15 v3.1.10 (3.1.10)
\pgfmatrixcurrentrow=\count361
\pgfmatrixcurrentcolumn=\count362
\pgf@matrix@numberofcolumns=\count363
)
\tikz@expandcount=\count364

(d:/texlive/2024/texmf-dist/tex/generic/pgf/frontendlayer/tikz/libraries/tikzli
brarytopaths.code.tex
File: tikzlibrarytopaths.code.tex 2023-01-15 v3.1.10 (3.1.10)
)))
(d:/texlive/2024/texmf-dist/tex/generic/pgf/frontendlayer/tikz/libraries/tikzli
braryshapes.geometric.code.tex
File: tikzlibraryshapes.geometric.code.tex 2023-01-15 v3.1.10 (3.1.10)

(d:/texlive/2024/texmf-dist/tex/generic/pgf/libraries/shapes/pgflibraryshapes.g
eometric.code.tex
File: pgflibraryshapes.geometric.code.tex 2023-01-15 v3.1.10 (3.1.10)
))
(d:/texlive/2024/texmf-dist/tex/generic/pgf/frontendlayer/tikz/libraries/tikzli
braryarrows.code.tex
File: tikzlibraryarrows.code.tex 2023-01-15 v3.1.10 (3.1.10)

(d:/texlive/2024/texmf-dist/tex/generic/pgf/libraries/pgflibraryarrows.code.tex
File: pgflibraryarrows.code.tex 2023-01-15 v3.1.10 (3.1.10)
\arrowsize=\dimen348
))
(d:/texlive/2024/texmf-dist/tex/generic/pgf/frontendlayer/tikz/libraries/tikzli
brarypositioning.code.tex
File: tikzlibrarypositioning.code.tex 2023-01-15 v3.1.10 (3.1.10)
)
(d:/texlive/2024/texmf-dist/tex/generic/pgf/frontendlayer/tikz/libraries/tikzli
brarycalc.code.tex
File: tikzlibrarycalc.code.tex 2023-01-15 v3.1.10 (3.1.10)
)
(d:/texlive/2024/texmf-dist/tex/generic/pgf/frontendlayer/tikz/libraries/tikzli
brarydecorations.pathreplacing.code.tex
(d:/texlive/2024/texmf-dist/tex/generic/pgf/frontendlayer/tikz/libraries/tikzli
brarydecorations.code.tex
(d:/texlive/2024/texmf-dist/tex/generic/pgf/modules/pgfmoduledecorations.code.t
ex
\pgfdecoratedcompleteddistance=\dimen349
\pgfdecoratedremainingdistance=\dimen350
\pgfdecoratedinputsegmentcompleteddistance=\dimen351
\pgfdecoratedinputsegmentremainingdistance=\dimen352
\pgf@decorate@distancetomove=\dimen353
\pgf@decorate@repeatstate=\count365
\pgfdecorationsegmentamplitude=\dimen354
\pgfdecorationsegmentlength=\dimen355
)
\tikz@lib@dec@box=\box97
)
(d:/texlive/2024/texmf-dist/tex/generic/pgf/libraries/decorations/pgflibrarydec
orations.pathreplacing.code.tex))

Package amsthm Warning: Unknown theoremstyle `thmstyleone' on input line 45.

\c@theorem=\count366

Package amsthm Warning: Unknown theoremstyle `thmstyletwo' on input line 52.

\c@example=\count367
\c@remark=\count368

Package amsthm Warning: Unknown theoremstyle `thmstylethree' on input line 56.

\c@definition=\count369
(d:/texlive/2024/texmf-dist/tex/latex/l3backend/l3backend-pdftex.def
File: l3backend-pdftex.def 2024-02-20 L3 backend support: PDF output (pdfTeX)
\l__color_backend_stack_int=\count370
\l__pdf_internal_box=\box98
)
(./appendix.aux)
\openout1 = `appendix.aux'.

LaTeX Font Info:    Checking defaults for OML/cmm/m/it on input line 61.
LaTeX Font Info:    ... okay on input line 61.
LaTeX Font Info:    Checking defaults for OMS/cmsy/m/n on input line 61.
LaTeX Font Info:    ... okay on input line 61.
LaTeX Font Info:    Checking defaults for OT1/cmr/m/n on input line 61.
LaTeX Font Info:    ... okay on input line 61.
LaTeX Font Info:    Checking defaults for T1/cmr/m/n on input line 61.
LaTeX Font Info:    ... okay on input line 61.
LaTeX Font Info:    Checking defaults for TS1/cmr/m/n on input line 61.
LaTeX Font Info:    ... okay on input line 61.
LaTeX Font Info:    Checking defaults for OMX/cmex/m/n on input line 61.
LaTeX Font Info:    ... okay on input line 61.
LaTeX Font Info:    Checking defaults for U/cmr/m/n on input line 61.
LaTeX Font Info:    ... okay on input line 61.
LaTeX Font Info:    Checking defaults for PD1/pdf/m/n on input line 61.
LaTeX Font Info:    ... okay on input line 61.
LaTeX Font Info:    Checking defaults for PU/pdf/m/n on input line 61.
LaTeX Font Info:    ... okay on input line 61.

*geometry* driver: auto-detecting
*geometry* detected driver: pdftex
*geometry* verbose mode - [ preamble ] result:
* driver: pdftex
* paper: custom
* layout: <same size as paper>
* layoutoffset:(h,v)=(0.0pt,0.0pt)
* bindingoffset: 17.07164pt
* modes: twoside 
* h-part:(L,W,R)=(83.37448pt, 372.0pt, 125.06175pt)
* v-part:(T,H,B)=(73.97716pt, 552.69478pt, 218.37491pt)
* \paperwidth=597.50787pt
* \paperheight=845.04684pt
* \textwidth=372.0pt
* \textheight=552.69478pt
* \oddsidemargin=28.17613pt
* \evensidemargin=52.79176pt
* \topmargin=-19.72638pt
* \headheight=5.5pt
* \headsep=15.93355pt
* \topskip=10.0pt
* \footskip=28.45274pt
* \marginparwidth=34.1433pt
* \marginparsep=14.22636pt
* \columnsep=14.22636pt
* \skip\footins=8.0pt plus 4.0pt
* \hoffset=0.0pt
* \voffset=0.0pt
* \mag=1000
* \@twocolumnfalse
* \@twosidetrue
* \@mparswitchtrue
* \@reversemargintrue
* (1in=72.27pt=25.4mm, 1cm=28.453pt)

(d:/texlive/2024/texmf-dist/tex/context/base/mkii/supp-pdf.mkii
[Loading MPS to PDF converter (version 2006.09.02).]
\scratchcounter=\count371
\scratchdimen=\dimen356
\scratchbox=\box99
\nofMPsegments=\count372
\nofMParguments=\count373
\everyMPshowfont=\toks57
\MPscratchCnt=\count374
\MPscratchDim=\dimen357
\MPnumerator=\count375
\makeMPintoPDFobject=\count376
\everyMPtoPDFconversion=\toks58
) (d:/texlive/2024/texmf-dist/tex/latex/epstopdf-pkg/epstopdf-base.sty
Package: epstopdf-base 2020-01-24 v2.11 Base part for package epstopdf
Package epstopdf-base Info: Redefining graphics rule for `.eps' on input line 4
85.

(d:/texlive/2024/texmf-dist/tex/latex/latexconfig/epstopdf-sys.cfg
File: epstopdf-sys.cfg 2010/07/13 v1.3 Configuration of (r)epstopdf for TeX Liv
e
))
Package hyperref Info: Link coloring ON on input line 61.

(./appendix.out) (./appendix.out)
\@outlinefile=\write4
\openout4 = `appendix.out'.

\symgns@font=\mathgroup7
LaTeX Font Info:    Overwriting symbol font `gns@font' in version `bold'
(Font)                  TS1/cmr/m/n --> TS1/cmr/b/n on input line 61.
Package gensymb Info: Math companion symbols declared on input line 61.
LaTeX Info: Redefining \degree on input line 61.
LaTeX Info: Redefining \celsius on input line 61.
Package gensymb Info: Using text companion symbols for \degree, \celsius and \p
erthousand on input line 61.
LaTeX Info: Redefining \ohm on input line 61.
Package gensymb Info: Using \textohm for \ohm on input line 61.
Package gensymb Info: Using \textmu for \micro on input line 61.
\c@lstlisting=\count377
Package caption Info: Begin \AtBeginDocument code.
Package caption Info: subfig package v1.3 is loaded.
Package caption Info: End \AtBeginDocument code.
LaTeX Font Info:    Calculating math sizes for size <12.045> on input line 85.


LaTeX Font Warning: Font shape `OT1/cmr/bx/n' in size <8.43146> not available
(Font)              size <8> substituted on input line 85.


LaTeX Font Warning: Font shape `OML/cmm/b/it' in size <8.43146> not available
(Font)              size <8> substituted on input line 85.


LaTeX Font Warning: Font shape `OMS/cmsy/b/n' in size <8.43146> not available
(Font)              size <8> substituted on input line 85.

LaTeX Font Info:    Trying to load font information for U+msa on input line 85.

(d:/texlive/2024/texmf-dist/tex/latex/amsfonts/umsa.fd
File: umsa.fd 2013/01/14 v3.01 AMS symbols A
)
LaTeX Font Info:    Trying to load font information for U+msb on input line 85.


(d:/texlive/2024/texmf-dist/tex/latex/amsfonts/umsb.fd
File: umsb.fd 2013/01/14 v3.01 AMS symbols B
)
LaTeX Font Info:    Trying to load font information for U+rsfs on input line 85
.

(d:/texlive/2024/texmf-dist/tex/latex/jknapltx/ursfs.fd
File: ursfs.fd 1998/03/24 rsfs font definition file (jk)
)

LaTeX Font Warning: Font shape `U/rsfs/m/n' in size <8.43146> not available
(Font)              size <8> substituted on input line 85.


LaTeX Font Warning: Font shape `TS1/cmr/b/n' in size <8.43146> not available
(Font)              size <8> substituted on input line 85.


LaTeX Font Warning: Font shape `OT1/cmr/m/n' in size <8.43146> not available
(Font)              size <8> substituted on input line 85.

LaTeX Font Info:    Calculating math sizes for size <11.04124> on input line 85
.

LaTeX Font Warning: Font shape `OT1/cmr/bx/n' in size <5.52061> not available
(Font)              size <6> substituted on input line 85.


LaTeX Font Warning: Font shape `OML/cmm/b/it' in size <5.52061> not available
(Font)              size <6> substituted on input line 85.


LaTeX Font Warning: Font shape `OMS/cmsy/b/n' in size <5.52061> not available
(Font)              size <6> substituted on input line 85.


LaTeX Font Warning: Font shape `U/rsfs/m/n' in size <5.52061> not available
(Font)              size <6> substituted on input line 85.


LaTeX Font Warning: Font shape `TS1/cmr/b/n' in size <5.52061> not available
(Font)              size <6> substituted on input line 85.

LaTeX Font Info:    Calculating math sizes for size <10.03749> on input line 85
.

Underfull \vbox (badness 10000) has occurred while \output is active []

 [1

{d:/texlive/2024/texmf-var/fonts/map/pdftex/updmap/pdftex.map}]
Underfull \vbox (badness 10000) has occurred while \output is active []

 [2
pdfTeX warning (ext4): destination with the same identifier (name{table.1}) has
 been already used, duplicate ignored
<argument> ...shipout:D \box_use:N \l_shipout_box 
                                                  \__shipout_drop_firstpage_...
l.131 M
       oreover, for many learning tasks, the cost of collecting labeled data...
]
Underfull \vbox (badness 10000) has occurred while \output is active []

 [3]
Underfull \vbox (badness 10000) has occurred while \output is active []

 [4]
Underfull \vbox (badness 10000) has occurred while \output is active []

 [5]
(./appendix.bbl
Underfull \hbox (badness 1194) in paragraph at lines 77--81
[]\OT1/cmr/m/n/10 PaddlePaddle.  Tongue dataset.  [][]$https : / / aistudio . b
aidu . com / datasetdetail /
 []


Underfull \vbox (badness 10000) has occurred while \output is active []

 [6])
Underfull \vbox (badness 10000) has occurred while \output is active []

 [7]
(./appendix.aux)
 ***********
LaTeX2e <2023-11-01> patch level 1
L3 programming layer <2024-02-20>
 ***********


LaTeX Font Warning: Size substitutions with differences
(Font)              up to 0.47939pt have occurred.

Package rerunfilecheck Info: File `appendix.out' has not changed.
(rerunfilecheck)             Checksum: 82550F9066782E2A2082E553C46D15C7;803.
 ) 
Here is how much of TeX's memory you used:
 28674 strings out of 474116
 528357 string characters out of 5747717
 1946190 words of memory out of 5000000
 50445 multiletter control sequences out of 15000+600000
 575111 words of font info for 104 fonts, out of 8000000 for 9000
 1151 hyphenation exceptions out of 8191
 90i,18n,117p,2061b,632s stack positions out of 10000i,1000n,20000p,200000b,200000s
<d:/texlive/2024/texmf-dist/fonts/type1/public/amsfonts/cm/cmbx10.pfb><d:/tex
live/2024/texmf-dist/fonts/type1/public/amsfonts/cm/cmbx12.pfb><d:/texlive/2024
/texmf-dist/fonts/type1/public/amsfonts/cm/cmbx8.pfb><d:/texlive/2024/texmf-dis
t/fonts/type1/public/amsfonts/cm/cmex10.pfb><d:/texlive/2024/texmf-dist/fonts/t
ype1/public/amsfonts/cm/cmmi10.pfb><d:/texlive/2024/texmf-dist/fonts/type1/publ
ic/amsfonts/cm/cmmi7.pfb><d:/texlive/2024/texmf-dist/fonts/type1/public/amsfont
s/cm/cmr10.pfb><d:/texlive/2024/texmf-dist/fonts/type1/public/amsfonts/cm/cmr12
.pfb><d:/texlive/2024/texmf-dist/fonts/type1/public/amsfonts/cm/cmr17.pfb><d:/t
exlive/2024/texmf-dist/fonts/type1/public/amsfonts/cm/cmr5.pfb><d:/texlive/2024
/texmf-dist/fonts/type1/public/amsfonts/cm/cmr7.pfb><d:/texlive/2024/texmf-dist
/fonts/type1/public/amsfonts/cm/cmr8.pfb><d:/texlive/2024/texmf-dist/fonts/type
1/public/amsfonts/cm/cmsy10.pfb><d:/texlive/2024/texmf-dist/fonts/type1/public/
amsfonts/cm/cmsy5.pfb><d:/texlive/2024/texmf-dist/fonts/type1/public/amsfonts/c
m/cmsy7.pfb><d:/texlive/2024/texmf-dist/fonts/type1/public/amsfonts/cm/cmti10.p
fb><d:/texlive/2024/texmf-dist/fonts/type1/public/amsfonts/symbols/msbm10.pfb>
Output written on appendix.pdf (7 pages, 229507 bytes).
PDF statistics:
 234 PDF objects out of 1000 (max. 8388607)
 189 compressed objects within 2 object streams
 49 named destinations out of 1000 (max. 500000)
 53 words of extra memory for PDF output out of 10000 (max. 10000000)
