# Supplementary material for: Computerized tongue image analysis for non-invasive disease screening: a review
Source: Chin Med. 2025 Nov 21;20:196. doi: 10.1186/s13020-025-01242-7 (PMC12636213; doi:10.1186/s13020-025-01242-7)
Supplement: Supplementary file 1 [file 13020_2025_1242_MOESM1_ESM.zip › Chinese Medicine_appendix/appendix.out]

\BOOKMARK [1][]{appendix.A}{\376\377\000D\000a\000t\000a\000\040\000a\000u\000g\000m\000e\000n\000t\000a\000t\000i\000o\000n}{}% 1
\BOOKMARK [1][]{appendix.B}{\376\377\000D\000a\000t\000a\000s\000e\000t\000\040\000c\000o\000n\000s\000t\000r\000u\000c\000t\000i\000o\000n}{}% 2
\BOOKMARK [1][]{appendix.C}{\376\377\000E\000v\000a\000l\000u\000a\000t\000i\000o\000n\000\040\000M\000e\000t\000r\000i\000c\000s}{}% 3
\BOOKMARK [2][]{subsection.C.1}{\376\377\000D\000e\000t\000e\000r\000m\000i\000n\000i\000s\000t\000i\000c\000-\000B\000a\000s\000e\000d\000\040\000M\000e\000t\000r\000i\000c\000s}{appendix.C}% 4
\BOOKMARK [2][]{subsection.C.2}{\376\377\000P\000r\000o\000b\000a\000b\000i\000l\000i\000s\000t\000i\000c\000-\000B\000a\000s\000e\000d\000\040\000M\000e\000t\000r\000i\000c\000s}{appendix.C}% 5
