# Supplementary material for: Computerized tongue image analysis for non-invasive disease screening: a review
Source: Chin Med. 2025 Nov 21;20:196. doi: 10.1186/s13020-025-01242-7 (PMC12636213; doi:10.1186/s13020-025-01242-7)
Supplement: Supplementary file 1 [file 13020_2025_1242_MOESM1_ESM.zip › Chinese Medicine_appendix/appendix.tex]

\documentclass[sn-nature]{sn-jnl}
\usepackage{threeparttable}
\usepackage{gensymb}
\usepackage{etoolbox}
\usepackage{graphicx}% Include graphics
\usepackage{multirow}% Multi-row cells in tables
\usepackage{amsmath,amssymb,amsfonts}% Math packages
\usepackage{amsthm}% Theorem environments
\usepackage{mathrsfs}% Script font for math
\usepackage[title]{appendix}% Appendices
\usepackage{xcolor}% Color support
\usepackage{textcomp}% Text symbols
\usepackage{manyfoot}% Footnote support
\usepackage{booktabs}% Better tables
\usepackage{algorithm}% Algorithms
\usepackage{algorithmicx}% Algorithmic control
\usepackage{algpseudocode}% Pseudocode support
\usepackage{listings}% Source code listings
\usepackage{url}% URLs in the document
\usepackage{makecell}% Cell formatting
\usepackage{supertabular}% Long tables
\usepackage{adjustbox}% Adjustable boxes
\usepackage{longtable}% Tables spanning pages
\usepackage{color}% More color options
\usepackage{bbding}% Dingbat symbols
\usepackage{enumerate}% Customizable enumerated lists
\usepackage{array}% Array enhancements
\usepackage[caption=false,font=normalsize,labelfont=sf,textfont=sf]{subfig}% Subfigures

% Add TikZ package for creating diagrams
\usepackage{tikz}
\usetikzlibrary{shapes.geometric, arrows, positioning, calc, decorations.pathreplacing}

%TikZ styles for the flowchart
\tikzstyle{box} = [rectangle, draw, fill={rgb,255:red,117;green,15;blue,109}, text centered, node distance=2cm, minimum height=1cm, rounded corners, font=\small]
\tikzstyle{process} = [rectangle, draw, fill={rgb,255:red,220;green,162;blue,0}, text centered, node distance=2cm, minimum height=1cm, rounded corners, font=\small]
\tikzstyle{subprocess} = [rectangle, draw, fill={rgb,255:red,65;green,96;blue,139}, text centered, node distance=2cm, minimum height=1cm, rounded corners, font=\small]
\tikzstyle{detail} = [rectangle, draw, fill={rgb,255:red,106;green,52;blue,39}, text centered, node distance=2cm, minimum height=1cm, rounded corners, font=\small]

\tikzstyle{line} = [draw, -latex, thick]
\tikzstyle{zigzag} = [decorate, decoration={zigzag, segment length=10pt, amplitude=4pt}, thick]  % Zigzag style

\tikzstyle{invisible} = [draw=none]

\theoremstyle{thmstyleone}%
\newtheorem{theorem}{Theorem}%  meant for continuous numbers
%%\newtheorem{theorem}{Theorem}[section]% meant for sectionwise numbers
%% optional argument [theorem] produces theorem numbering sequence instead of independent numbers for Proposition
\newtheorem{proposition}[theorem]{Proposition}% 
%%\newtheorem{proposition}{Proposition}% to get separate numbers for theorem and proposition etc.

\theoremstyle{thmstyletwo}%
\newtheorem{example}{Example}%
\newtheorem{remark}{Remark}%

\theoremstyle{thmstylethree}%
\newtheorem{definition}{Definition}%

\raggedbottom

\begin{document}
\title[Article Title]{Digital Biomarkers for Non-invasive\par Disease Screening using Computerized\par Tongue Image Analysis: A Review(appendices)}

\author[1,2]{\fnm{Huangbo} \sur{Lin}}\email{huangbolam@gmail.com}
%\equalcont{These authors contributed equally to this work.}

\author[3]{\fnm{Zhihan} \sur{Ning}}\email{zhihanning@link.cuhk.edu.cn}

\author[1]{\fnm{Chenglong} \sur{Zhang}}\email{zhangchl@cuhk.edu.cn}

%\author[1]{\fnm{Baoyuan} \sur{Wu}}\email{wubaoyuan@cuhk.edu.cn}

\author[2]{\fnm{Shaoyang} \sur{Men}}\email{shaoyang.men@gzucm.edu.cn}

\author*[1]{\fnm{David} \sur{Zhang}}\email{davidzhang@cuhk.edu.cn}
%\equalcont{These authors contributed equally to this work.}

\affil*[1]{\orgdiv{School of Data Science}, \orgname{The Chinese University of Hong Kong, Shenzhen}, \orgaddress{\street{2001 Longxiang Boulevard}, \city{Shenzhen}, \postcode{518172}, \state{Guangdong}, \country{China}}}

\affil[2]{\orgdiv{School of Medicial Information Engineering}, \orgname{Guangzhou University of Chinese Medicine}, \orgaddress{\street{232 Waihuandong Road}, \city{Guangzhou}, \postcode{510006}, \state{Guangdong}, \country{China}}}

\affil[3]{\orgdiv{School of Science and Engineering}, \orgname{The Chinese University of Hong Kong, Shenzhen}, \orgaddress{\street{2001 Longxiang Boulevard}, \city{Shenzhen}, \postcode{518172}, \state{Guangdong}, \country{China}}}

\maketitle

\appendix
\section{Data augmentation}\label{sec:da}
Data augmentation is a key strategy for improving model performance in medical image analysis. It serves as a regularization technique in supervised learning by applying transformations to the input data that maintain the essential class-related information, ensuring the image's interpretability is preserved\cite{berthelot2019mixmatch}.\par
In the field of medical image analysis, obtaining sufficiently large and representative training datasets can be challenging due to the complexities of data acquisition and annotation. Data augmentation techniques address this limitation by transforming existing data or synthesizing new samples, thereby expanding the training dataset and effectively enhancing the model's generalization capabilities. The primary goals of data augmentation are to boost the volume, quality, and diversity of training data.\par
Traditional augmentation methods include rotation, flipping, scaling, cropping, color transformation, noise addition, kernel filtering, and kernel perturbation\cite{yan2023tongue,hu2019automatic}. In addition, with the advancement of DL, novel operations have been introduced, such as image erasure techniques like Cutout and GridMask; multi-image blending methods like Mixup, CutMix, RICAP, and CutBlur; and single-image mixing techniques such as LocalAugment, SelfAugmentation, and SelfMix\cite{mumuni2022data,xu2023comprehensive}. These innovative approaches aim to further enhance the diversity and robustness of the training data, ultimately contributing to improved performance in medical image analysis tasks. \par
%In practical research, Li et al.\cite{li2017automatic} employed rectangular bounding boxes to randomly crop original images, thereby generating new tongue images. They also utilized various transformations such as rotation, reflection, and resizing to augment the training dataset. Yan et al.\cite{yan2023tongue} enhanced tongue fissure samples by applying salt-and-pepper noise, adjusting contrast, and performing horizontal mirroring. Zhang et al.\cite{zhang2023cracked} increased the data sample size through image flipping, random rotation, contrast enhancement, random color jittering, brightness adjustment, and color augmentation. Hu et al.\cite{hu2019automatic} improved data diversity through methods including rotation, cropping, scaling, and padding.
While data augmentation techniques have been widely applied in tasks such as segmentation and detection, yielding significant performance improvements, they also face several challenges. These challenges include generating more realistic and diverse medical image data and selecting appropriate data augmentation strategies tailored to specific tasks. Notably, research on generative data augmentation\cite{ruan2021efficient} is relatively scarce in the realm of CTIA. In addition, meta-learning techniques can be employed to guide the data augmentation process, further enhancing its effectiveness.\par

\section{Dataset construction}\label{sec:dc}
\begin{table*}[htbp!] 
	\caption{Display of relevant public datasets.} 
	\centering
	%\begin{longtable}{p{1cm}p{2cm}p{14cm}}
	\begin{adjustbox}{max width=\textwidth}
		\begin{tabular}{cccc}
			\toprule
			\textbf{Ref.} &\textbf{Name} &\textbf{Content} & \textbf{Url}\\
			\midrule
			\cite{BioHit2014}&\thead{BioHit} &\thead{The dataset has 300 tongue images with a size of 576*768,\\ and Manual segmentations were used as the ground truth.} &\thead{https://github.com/\\BioHit/TongeImageDataset}\\
			
			%\cite{PHIT}&PolyU/HIT & &\\
			
			%\cite{xiong2020multi}&FDV-SV &\thead{The dataset was collected from 385 male and female patients\\ with different medical conditions and was \\manually annotated by lingual and sublingual vein \\segmentation, with detailed attributes such as width \\and thickness. All images were taken by non-contact \\imaging equipment with dimensions 3024�4072, \\and the ages of the different subjects ranged from \\25 to 83 years old.} &\thead{https://github.com/\\echobear313/FDUVEIN}\\
			
			\cite{xiong2020multi}&\thead{FDV-SV} &\thead{The dataset was collected from 385 male and female patients with different\\ medical conditions and was manually annotated by lingual and sublingual vein \\segmentation, with detailed attributes such as width and thickness. All images\\ were taken by non-contact imaging equipment with dimensions 3024 $\times$ 4072, \\and the ages of the different subjects ranged from 25 to 83 years old.} &\thead{https://github.com/\\echobear313/FDUVEIN}\\
			
			\cite{li2019automatic}&\thead{FDU/SHUTCM} &\thead{Acquired 281 images of tongue cracks in \\JPG image format in a standard environment} &\thead{https://github.com/\\pengjianqiang/FDU-TC}\\
			
			\cite{Pad}&\thead{PaddlePaddle \\dataset-neo} &\thead{A multi-label dataset containing tongue color, tongue coating, \\thick and thin, and greasy coating. There are 178 tongue pictures.} &\thead{https://aistudio.baidu.com/\\datasetdetail/196398}\\
			
			%\cite{sadasivan2020tongue}&Tongue DB & &\\
			
			%\cite{changwsh12}&\thead{Tongue-feature\\-detection}&\thead{Contains four characteristics of Fissure, \\Thick Coating, Tooth Mark and Yellow Coating.} &\thead{https://github.com/\\changwsh12/Tongue-feature-detection}\\
			
			\cite{annotated}&\thead{Annotated dataset \\tongue images}& \thead{668 Tongue Images Collected from Elderly Patients in a Tertiary \\Hospital in Shanghai, China, and Manually Labeled by Expert Panel.}&\thead{https://ieee-dataport.org/open-access/\\annotated-dataset-tongue-images}\\
			
			%\midrule
			\bottomrule
		\end{tabular}
		\label{tab:dataset}
	\end{adjustbox}
\end{table*}

With the rapid advancements in computer vision, application-focused research continues to evolve, particularly in the medical field, which offers a vast array of resources, including images, texts, and videos. However, a significant challenge lies in effectively leveraging and organizing this data to enhance applications for indexing, retrieval, organization, and user interaction\cite{deng2009imagenet}. Unlike general visual domain research, medical data poses unique challenges such as privacy concerns, incomplete datasets, semantic inconsistencies, the standardization of heterogeneous data, effective data management and maintenance, and the development of multi-center databases. In particular, research on tongue diagnosis typically requires the provision of ethical approval. Therefore, acquiring a comprehensive dataset that is both balanced and encompasses all potential scenarios remains a formidable challenge in practical applications. Moreover, the data distribution in the real world typically follows a long-tail pattern, characterized by an exponential decrease in the number of samples per category from the head to the tail\cite{van2018inaturalist,liu2022open,yang2022proco}.\par
%? multiple human experts????liu2020semi???
Moreover, for many learning tasks, the cost of collecting labeled data is high due to the inherent need for specialized expertise. This is perhaps best illustrated in medical tasks, where measurements require expensive machinery, and labels are the result of time-consuming analyses conducted by multiple human experts\cite{berthelot2019mixmatch}. Such a process makes it challenging to ensure the consistency and accuracy of manual labeling\cite{li2022multi}. In open environments, data collection often relies on smart devices or other non-standardized equipment, which makes the data quality vulnerable to external factors such as fluctuations in lighting, differences in handling techniques, and variations in hardware parameters. These factors can cause significant fluctuations in image quality and feature representation, hindering subsequent analysis and modeling. While standardized data collection can be implemented in specific settings, such as private medical clinics, the lack of uniform collection protocols and rigorous quality control often results in smaller datasets with questionable professionalism and reliability. These challenges contribute to issues such as sample imbalance, insufficient diversity, high feature sparsity, and significant data quality variability, which limit the depth and scope of objective tongue diagnosis research. To address these issues, it is essential to optimize collection protocols, enhance data diversity through data augmentation techniques, and introduce cross-device color correction and feature standardization methods to improve data quality throughout the entire collection and processing pipeline. Additionally, during model training, techniques such as sample resampling, re-weighting, cost-sensitive learning, ensemble learning, class-balancing strategies, and feature selection can help mitigate the inherent limitations of the data, ultimately improving the quality and practical value of objective tongue diagnosis research.\par
%\textbf{Self-built dataset.} In actual research endeavors, a significant number of researchers opt to utilize datasets they have personally collected. An illustrative example of this can be found in the work of Hassoon et al.\cite{hassoon2024tongue} who constructed two distinct datasets. The first dataset consists of 5,260 images classified into seven categories based on varying levels of color saturation and lighting conditions, with the corresponding data organized in a CSV file. The second dataset comprises 60 images depicting abnormal tongue conditions, including diabetes, fungal infections, asthma, COVID-19, fungal lesions, and anemia. Similarly, Huang et al.\cite{huang2020tisnet} created a dataset named SIPL-Tongue, which consists of 700 RGB tongue images meticulously labeled by traditional Chinese medicine experts from Beijing Xuanwu Hospital. V. Thanikachalam et al.\cite{thanikachalam2022intelligent} constructed a database featuring 936 tongue images representing various diseases, including healthy subjects, chronic kidney disease (CKD), nephritis, verrucous gastritis, pneumonia, nephritis syndrome, chronic cerebral circulation insufficiency, upper respiratory tract infection, erosive gastritis, coronary heart disease, chronic bronchitis, and mixed hemorrhoids.\par
%\textbf{Public dataset.} However, the variability in both the quantity and quality of datasets poses significant challenges for benchmarking technological advancements in tongue image analysis. To address these challenges, BioHit\cite{BioHit2014} has developed a dataset comprising 300 BMP format tongue images, all with a consistent resolution of 768 $\times$ 576 pixels. In contrast, the PolyU/HIT dataset\cite{PHIT} includes 12 BMP format color images with inconsistent resolutions.Furthermore, Xiong et al.\cite{xiong2020multi} introduced a well-annotated sublingual vein dataset known as FDU-SV. Li et al.\cite{li2019automatic} constructed the first dataset, FDU/SHUTCM, specifically designed to evaluate real-time remote tongue image segmentation performance. This dataset, used for model training and testing, includes 5,600 tongue images along with high-quality corresponding masks. PaddlePaddle\cite{Pad} has released a multi-label dataset encompassing various attributes such as tongue color, coating, thickness, and texture. Shi et al.\cite{shi2020annotated} provided a collection of 668 tongue images sourced from elderly patients admitted to a tertiary hospital in Shanghai, China. Liu et al.\cite{liu2007tongue} constructed a 3D tongue image database that includes the geometric shapes and surface textures of the tongues of 134 subjects. Notably, to facilitate research on the correlation between tongue images and traditional Chinese medicine prescriptions, Wen et al.\cite{wen2021recommending} established a comprehensive tongue prescription database consisting of 9,585 tongue images, each associated with its respective medicinal formula.\par
Although the public datasets listed in Table~\ref{tab:dataset} predominantly focus on research in segmentation and feature recognition, addressing certain extant challenges, the majority of datasets still lack comprehensive attribute descriptions, such as scenario, scale, hierarchy, accuracy, and diversity. In feature-related studies, there is a deficiency in datasets constructed specifically for pathological conditions, aside from those addressing tongue surface and sublingual vascular features. Furthermore, the construction of multi-label, multi-center, and multi-modal datasets remains unaddressed due to inherent challenges in collection, processing, and management. Different scenarios, including datasets collected in natural environments, standard environmental datasets, mixed datasets, and multi-source heterogeneous datasets, have not been quantitatively considered. More importantly, the majority of datasets focus on general features without addressing the more refined, pathologically interpretable characteristics and their mapping relationships. Therefore, a comprehensive, high-quality, ethically compliant, and standardized medical dataset is essential in the medical field, as it facilitates accurate, reliable, and generalizable research, thereby advancing medical research, deepening the understanding of diseases, and developing innovative diagnostic methods.\par

\section{Evaluation Metrics}\label{sec:em}
Evaluation metrics play a pivotal role in assessing the performance of CTIA models. Typical CTIA tasks include 1) \emph{classification} (e.g., disease detection) and 2) \emph{dense prediction} (e.g., tongue segmentation and tongue crack detection). 

Generally, classification tasks are the key topic in CTIA, and we provide a detailed analysis of popular classification metrics. Classification metrics can be categorized into \emph{deterministic-based} and \emph{probabilistic-based} metrics. Deterministic-based metrics consider discrete classification outcomes (e.g., predicted class labels), while probabilistic-based metrics take into account the predicted probabilities for each class for evaluation.

\subsection{Deterministic-Based Metrics}

Deterministic-based metrics include accuracy, precision, recall (sensitivity), F$_\beta$ score, geometric mean (G-mean), Matthews correlation coefficient (MCC), etc., where F$_\beta$ score, G-mean, and MCC can generally be used to evaluate both balanced and imbalanced data.

\textbf{Accuracy.} As \eqref{eq:accuracy}, accuracy measures the overall correctness of predictions.
\begin{equation}\label{eq:accuracy}
	\text{Accuracy} = \frac{\text{TP}+\text{TN}}{\text{TP}+\text{TN}+\text{FP}+\text{FN}}, \\
\end{equation}
where TP, TN, FP, and FN stand for true positive, ture negative, false positive, and false negative, respectively. Accuracy may be misleading for imbalanced datasets, as it does not reflect class-specific performance.

\textbf{Precision.} As \eqref{eq:precision}, precision evaluates the proportion of correctly predicted positive cases among all predicted positives
\begin{equation}\label{eq:precision}
	\text{Precision} = \frac{\text{TP}}{\text{TP}+\text{FP}}\\
\end{equation}

\textbf{Recall.} As \eqref{eq:recall}, recall quantifies the proportion of actual positive cases correctly identified.
\begin{equation}\label{eq:recall}
	\text{Recall} = \text{Sensitivity} = \frac{\text{TP}}{\text{TP}+\text{FN}}\\
\end{equation}

\textbf{F$_\beta$ Score.} As \eqref{eq:fbeta}, F$_\beta$ score combines precision and recall into a single measure by using $\beta$ to control the relative importance of recall compared to precision. When $\beta = 1$, \eqref{eq:fbeta} denote a popular metric known as F$_1$ score.
\begin{equation}\label{eq:fbeta}
	F1 = \frac{(1 + \beta^2) \cdot \text{Precision} \cdot \text{Recall}}{\beta^2 \cdot \text{Precision} + \text{Recall}}\\
\end{equation}

\textbf{G-mean.} As \eqref{eq:gmean}, G-mean calculates the geometric mean of sensitivity and specificity and can be used for both balanced and imbalanced data.
\begin{equation}\label{eq:gmean}
	\text{G-mean} = \sqrt{\text{Sensitivity} \cdot \text{Specificity}}\\
\end{equation}

\textbf{MCC.} As \eqref{eq:mcc}, MCC provides a balanced measure that considers true positives, true negatives, false positives, and false negatives. Additionally, it ranges from $-1$ to $1$, which is different from the aforementioned metrics.
\begin{equation}\label{eq:mcc}
	\text{MCC} = \frac{\text{TP} \cdot \text{TN} - \text{FP} \cdot \text{FN}}{\sqrt{(\text{TP} + \text{FP})(\text{TP} + \text{FN})(\text{TN} + \text{FP})(\text{TN} + \text{FN})}}
\end{equation}

\subsection{Probabilistic-Based Metrics}

Probabilistic-based metrics include AUROC, AUPRC, mean squared error (MSE), mean absolute error (MAE), etc., where AUROC and AUPRC can generally be used to evaluate imbalanced data.

\textbf{AUROC.} AUROC denotes the area under the receiver operating characteristic curve, calculated by plotting the TP rate (y-axis) versus the FP rate (x-axis) for all prediction thresholds. Alternatively, it measures the probability that a randomly chosen positive instance is ranked higher than a randomly chosen negative instance by the classifier, as shown in \eqref{eq:auroc}.
\begin{equation}\label{eq:auroc}
	\text{AUROC} = \frac{\sum_{i \in \mathcal{S}^+} \sum_{j \in \mathcal{S}^-} \mathbb{I}(\textbf{x}_i > \textbf{x}_j)}{|\mathcal{S}^+| \cdot |\mathcal{S}^-|},
\end{equation}
where $\mathcal{S}^+$ denotes positive data, $\mathcal{S}^-$ denotes negative data, and $\mathbb{I}$ is the indicator function that equals 1 when $\textbf{x}_i > \textbf{x}_j$ and 0 otherwise.

\textbf{AUPRC.} AUPRC denotes the area under the precision-recall curve, calculated by plotting the recall rate (y-axis) versus the precision rate (x-axis) for all prediction thresholds. One practical formula for approximating AUPRC is using the trapezoidal rule, which numerically estimates the area under the curve by summing the areas of trapezoids between consecutive points on the precision-recall curve as \eqref{eq:auprc}. 
\begin{equation}\label{eq:auprc}
	\text{AUPRC} \approx \sum_{i = 1}^{K - 1} \frac{(r_{i + 1} - r_i) \cdot (p_{i + 1} + p_i)}{2},
\end{equation}
where $r_i$ and $p_i$ are the recall and precision values at the $i$th threshold.

\textbf{MSE.} As \eqref{eq:mse}, MSE measures the average squared difference between predicted labels and ground truth.
\begin{equation}\label{eq:mse}
	\text{MAE} = \frac{1}{N} \sum_{i=1}^N (\hat{y}_i - y_i)^2
\end{equation}

\textbf{MAE.} As \eqref{eq:mae}, MAE measures the average absolute error of a set of probabilistic predictions.
\begin{equation}\label{eq:mae}
	\text{MAE} = \frac{1}{N} \sum_{i=1}^N |\hat{y}_i - y_i|
\end{equation}

It is worth noting that there are other classification metrics, such as cross-entropy loss, Hamming loss, and multi-label metrics. Moreover, pixel accuracy (PA), mean Intersection over Union (mIoU), dice coefficient, boundary F$_1$ score, etc., are popular performance metrics for dense prediction tasks such as tongue segmentaion and tongue crack detection. Considering the page limit, additional performance metrics can be checked in ML surveys such as \cite{bacstanlar2014introduction, jiao2016performance, padilla2020survey, muller2022towards}.

When establishing a dataset and its evaluation metrics, it is essential to consider the implications of the loss function, particularly in the context of medical imaging, where false negatives (FN) often outnumber false positives (FP) due to significant class imbalance issues. Many researchers have attempted to address these challenges. For instance, Chen et al.\cite{chen2023adaptive} developed an algorithm that adaptively optimizes hyperparameters in loss functions, improving performance in imbalanced scenarios. Similarly, Ning et al.\cite{ning2022bess} systematically tackled data imbalance issues by introducing the Balanced Evolutionary Semi-Stacking (BESS) method for disease detection in partially labeled imbalanced (PLI) datasets. They also proposed advanced frameworks such as the Sparse Projection Infinite Selection Ensemble (SPISE) \cite{ning2023sparse} and the Evolutionary Hierarchical Classifier (FEHC) \cite{ning2024combat}, which address challenges in multi-class incremental learning (MCIL) by enhancing both class balance and learning efficiency.


%%===========================================================================================%%
%% If you are submitting to one of the Nature Portfolio journals, using the eJP submission   %%
%% system, please include the references within the manuscript file itself. You may do this  %%
%% by copying the reference list from your .bbl file, paste it into the main manuscript .tex %%
%% file, and delete the associated \verb+\bibliography+ commands.                            %%
%%===========================================================================================%%
%\bibliographystyle{IEEEtran}
%%\bibliographystyle{unsrt}
%\bibliography{IEEEabrv, refs}
%
\bibliographystyle{sn-nature}
\bibliography{sn-bibliography}% common bib file
%\bibliography{sn-bibliography}% common bib file

%% if required, the content of .bbl file can be included here once bbl is generated
%%\input sn-article.bbl


\end{document}
