# Supplementary material for: Computerized tongue image analysis for non-invasive disease screening: a review
Source: Chin Med. 2025 Nov 21;20:196. doi: 10.1186/s13020-025-01242-7 (PMC12636213; doi:10.1186/s13020-025-01242-7)
Supplement: Supplementary file 1 [file 13020_2025_1242_MOESM1_ESM.zip › Chinese Medicine_appendix/refs.bib]

@article{hearst1998support,
  title={Support vector machines},
  author={Hearst, Marti A. and Dumais, Susan T and Osuna, Edgar and Platt, John and Scholkopf, Bernhard},
  journal={IEEE Intelligent Systems and their Applications},
  volume={13},
  number={4},
  pages={18--28},
  year={1998},
  publisher={IEEE}
}

@article{liu2020semi,
  title={Semi-supervised medical image classification with relation-driven self-ensembling model},
  author={Liu, Quande and Yu, Lequan and Luo, Luyang and Dou, Qi and Heng, Pheng Ann},
  journal={IEEE transactions on medical imaging},
  volume={39},
  number={11},
  pages={3429--3440},
  year={2020},
  publisher={IEEE}
}

@inproceedings{long2015fully,
  title={Fully convolutional networks for semantic segmentation},
  author={Long, Jonathan and Shelhamer, Evan and Darrell, Trevor},
  booktitle={Proceedings of the IEEE Conference on Computer Vision and Pattern Recognition},
  pages={3431--3440},
  year={2015}
}

@article{sabour2017dynamic,
  title={Dynamic routing between capsules},
  author={Sabour, Sara and Frosst, Nicholas and Hinton, Geoffrey E},
  journal={Advances in Neural Information Processing Systems},
  volume={30},
  year={2017}
}

@article{rakhlin2016convolutional,
  title={Convolutional neural networks for sentence classification},
  author={Rakhlin, A},
  journal={GitHub},
  volume={6},
  pages={25},
  year={2016}
}

@article{shenyi2023dark,
  title={Dark red tongue color formation caused by hyperglycemia is attributed to decreased blood flow of tongue tissue partially due to nuclear factor-kappa B pathway activation},
  author={Shenyi, JIN and Yahua, LIU and Xu, HAN and Mengjie, CAI and Jiatuo, XU and Hao, LU and Qingguang, CHEN},
  journal={Journal of Traditional Chinese Medicine},
  volume={43},
  number={6},
  pages={1118},
  year={2023},
  publisher={Journal of Traditional Chinese Medicine}
}

@article{han2016potential,
  title={Potential screening and early diagnosis method for cancer: tongue diagnosis},
  author={Han, Shuwen and Yang, XI and Qi, Quan and Pan, Yuefen and Chen, Yongchao and Shen, Junjun and Liao, Haihong and Ji, Zhaoning},
  journal={International Journal of Oncology},
  volume={48},
  number={6},
  pages={2257--2264},
  year={2016},
  publisher={Spandidos Publications}
}

@article{huang2023tongue,
  title={Tongue size and shape classification fusing segmentation features for traditional Chinese medicine diagnosis},
  author={Huang, Yating and Li, Xuechen and Zheng, Siting and Li, Zhongliang and Li, Sihan and Shen, Linlin and Zhou, Changen and Lai, Zhihui},
  journal={Neural Computing and Applications},
  volume={35},
  number={10},
  pages={7581--7594},
  year={2023},
  publisher={Springer}
}

@article{pae1999tongue,
  title={Tongue shape in obstructive sleep apnea patients},
  author={Pae, Eung-Kwon and Lowe, Alan A},
  journal={The Angle Orthodontist},
  volume={69},
  number={2},
  pages={147--150},
  year={1999}
}

@article{gong2005quantitative,
  title={Quantitative investigation on normal pathological tongue shape and correlation analysis between hypertension and syndrome},
  author={Gong, Y and Chen, H and Pu, J and Lian, Y and Chen, S},
  journal={China Journal of Traditional Chinese Medicine and Pharmacy},
  volume={12},
  year={2005}
}

@article{wu2019application,
  title={Application value of tongue coating microflora in integration of traditional Chinese medicine and modern medicine},
  author={Wu, Juan and Qian, Jun and Shi, L and Zhan, Zhen and Zhang, J},
  journal={TMR Theory Hypohesis},
  volume={2},
  pages={229--240},
  year={2019}
}

@article{van2013tongue,
  title={Tongue coating: related factors},
  author={Van Tornout, Marie and Dadamio, Jesica and Coucke, Wim and Quirynen, Marc},
  journal={Journal of Clinical P eriodontology},
  volume={40},
  number={2},
  pages={180--185},
  year={2013},
  publisher={Wiley Online Library}
}

@article{gao2023,
  title={Gut microbiota composition in depressive disorder: a systematic review, meta-analysis, and meta-regression},
  author={Gao, Mingxue and Wang, Jizhi and Liu, Penghong and Tu, Hongwei and Zhang, Ruiyu and Zhang, Yanyan and Sun, Ning and Zhang, Kerang},
  journal={Translational Psychiatry},
  volume={13},
  number={1},
  pages={379},
  year={2023},
  publisher={Nature Publishing Group UK London}
}

@article{sun2012significant,
  title={Significant association of deficiency of hemoglobin, iron and vitamin B12, high homocysteine level, and gastric parietal cell antibody positivity with atrophic glossitis},
  author={Sun, Andy and Lin, Hung-Pin and Wang, Yi-Ping and Chiang, Chun-Pin},
  journal={Journal of Oral Pathology \& Medicine},
  volume={41},
  number={6},
  pages={500--504},
  year={2012},
  publisher={Wiley Online Library}
}

@article{lechner2005vitamin,
  title={Vitamin B12 deficiency. New data on an old theme},
  author={Lechner, Klaus and F{\"o}dinger, Manuela and Grisold, Wolfgang and P{\"u}sp{\"o}k, Andreas and Sillaber, Christian},
  journal={Wiener Klinische Wochenschrift},
  volume={117},
  number={17},
  pages={579--591},
  year={2005}
}


@article{zhang2005computerized,
  title={Computerized diagnosis from tongue appearance using quantitative feature classification},
  author={Zhang, David and Pang, Bo and Li, Naimin and Wang, Kuanquan and Zhang, Hongzhi},
  journal={The American Journal of Chinese Medicine},
  volume={33},
  number={06},
  pages={859--866},
  year={2005},
  publisher={World Scientific}
}

@article{jiao2016performance,
  title={Performance measures in evaluating machine learning based bioinformatics predictors for classifications},
  author={Jiao, Yasen and Du, Pufeng},
  journal={Quantitative Biology},
  volume={4},
  pages={320--330},
  year={2016},
  publisher={Springer}
}

@article{bacstanlar2014introduction,
  title={Introduction to machine learning},
  author={Ba{\c{s}}tanlar, Yalin and {\"O}zuysal, Mustafa},
  journal={miRNomics: MicroRNA Biology and Computational Analysis},
  pages={105--128},
  year={2014},
  publisher={Springer}
}

@article{chandola2009anomaly,
  title={Anomaly detection: A survey},
  author={Chandola, Varun and Banerjee, Arindam and Kumar, Vipin},
  journal={ACM Computing Surveys (CSUR)},
  volume={41},
  number={3},
  pages={1--58},
  year={2009},
  publisher={ACM New York, NY, USA}
}

@inproceedings{padilla2020survey,
  title={A survey on performance metrics for object-detection algorithms},
  author={Padilla, Rafael and Netto, Sergio L and Da Silva, Eduardo AB},
  booktitle={2020 International Conference on Systems, Signals and Image Processing (IWSSIP)},
  pages={237--242},
  year={2020},
  organization={IEEE}
}

@article{muller2022towards,
  title={Towards a guideline for evaluation metrics in medical image segmentation},
  author={M{\"u}ller, Dominik and Soto-Rey, I{\~n}aki and Kramer, Frank},
  journal={BMC Research Notes},
  volume={15},
  number={1},
  pages={210},
  year={2022},
  publisher={Springer}
}

@inproceedings{zhu2010exploratory,
  title={Exploratory tongue color analysis with manifold learning},
  author={Zhu, Hao and Zuo, Wangmeng and Zhang, Hongzhi and Li, Jianfeng and Zhang, David},
  booktitle={2010 3rd International Conference on Biomedical Engineering and Informatics},
  volume={1},
  pages={244--248},
  year={2010},
  organization={IEEE}
}

@book{wiseman1995fundamentals,
  title={Fundamentals of Chinese medicine},
  author={Wiseman, Nigel},
  year={1995},
  publisher={Paradigm publications}
}

@misc{barbara1998atlas,
  title={Atlas of chinese of tongue diagnosis},
  author={Barbara, Kirsbaum},
  year={1998},
  publisher={Eastland press. Seatle}
}

@article{zhang2017introduction,
  title={Introduction to tongue image analysis},
  author={Zhang, David and Zhang, Hongzhi and Zhang, Bob and Zhang, David and Zhang, Hongzhi and Zhang, Bob},
  journal={Tongue Image Analysis},
  pages={3--18},
  year={2017},
  publisher={Springer}
}

@article{lu2019randomised,
  title={Randomised controlled trials of traditional Chinese medicine in cancer care published in Chinese: An overview},
  author={Lu, Chun-Li and Li, Xun and Zhou, Hong-Mei and Zhang, Chi and Yang, Ya-Yue and Feng, Ru-Li and Long, Chao-Jun and Deng, Fang-Yuan and Li, Jing-Chun and Cao, Ze-Ming and others},
  journal={The Lancet},
  volume={394},
  pages={S26},
  year={2019},
  publisher={Elsevier}
}

@article{lo2013breast,
  title={Breast cancer index: a perspective on tongue diagnosis in traditional chinese medicine},
  author={Lo, Lun-Chien and Cheng, Tsung-Lin and Chiang, John Y and Damdinsuren, Natsagdorj},
  journal={Journal of Traditional and Complementary Medicine},
  volume={3},
  number={3},
  pages={194--203},
  year={2013},
  publisher={Elsevier}
}

@article{han2014tongue,
  title={Tongue images and tongue coating microbiome in patients with colorectal cancer},
  author={Han, Shuwen and Chen, Yan and Hu, Jie and Ji, Zhaoning},
  journal={Microbial Pathogenesis},
  volume={77},
  pages={1--6},
  year={2014},
  publisher={Elsevier}
}

@article{gholami2021increasing,
  title={Increasing the accuracy in the diagnosis of stomach cancer based on color and lint features of tongue},
  author={Gholami, Elham and Tabbakh, Seyed Reza Kamel and others},
  journal={Biomedical Signal Processing and Control},
  volume={69},
  pages={102782},
  year={2021},
  publisher={Elsevier}
}

@article{lu2016deep,
  title={Deep sequencing reveals microbiota dysbiosis of tongue coat in patients with liver carcinoma},
  author={Lu, Haifeng and Ren, Zhigang and Li, Ang and Zhang, Hua and Jiang, Jianwen and Xu, Shaoyan and Luo, Qixia and Zhou, Kai and Sun, Xiaoli and Zheng, Shusen and others},
  journal={Scientific Reports},
  volume={6},
  number={1},
  pages={33142},
  year={2016},
  publisher={Nature Publishing Group UK London}
}

@article{zhang2023multiple,
  title={Multiple color representation and fusion for diabetes mellitus diagnosis based on back tongue images},
  author={Zhang, Nannan and Jiang, Zhixing and Li, JinXing and Zhang, David},
  journal={Computers in Biology and Medicine},
  volume={155},
  pages={106652},
  year={2023},
  publisher={Elsevier}
}

@inproceedings{mathew2023expacvo,
  title={ExpACVO-Exponential Anti Corona Virus Optimization Enabled Hybrid Deep learning for Tongue Image Segmentation Towards Diabetes Mellitus Detection Via CNN-LSTM Network},
  author={Mathew, Jimsha K and Sathyalakshmi, S},
  booktitle={2023 International Conference on Artificial Intelligence for Innovations in Healthcare Industries (ICAIIHI)},
  volume={1},
  pages={1--6},
  year={2023},
  organization={IEEE}
}

@article{li2022multi,
  title={A multi-step approach for tongue image classification in patients with diabetes},
  author={Li, Jun and Huang, Jingbin and Jiang, Tao and Tu, Liping and Cui, Longtao and Cui, Ji and Ma, Xuxiang and Yao, Xinghua and Shi, Yulin and Wang, Sihan and others},
  journal={Computers in Biology and Medicine},
  volume={149},
  pages={105935},
  year={2022},
  publisher={Elsevier}
}

@misc{devi2023novel,
  title={A novel semi supervised learning algorithm for thyroid and ulcer classification in tongue image},
  volime={22}
  pages={11537}
  author={Devi, G Uma and Anita, EA},
  year={2023},
  publisher={Springer one new York plaza, suite 4600, new York, NY, United states}
}

@article{li2017joint,
  title={Joint similar and specific learning for diabetes mellitus and impaired glucose regulation detection},
  author={Li, Jinxing and Zhang, David and Li, Yongcheng and Wu, Jian and Zhang, Bob},
  journal={Information Sciences},
  volume={384},
  pages={191--204},
  year={2017},
  publisher={Elsevier}
}

@article{zhang2013detecting,
  title={Detecting diabetes mellitus and nonproliferative diabetic retinopathy using tongue color, texture, and geometry features},
  author={Zhang, Bob and Kumar, BVK Vijaya and Zhang, David},
  journal={IEEE Transactions on Biomedical Engineering},
  volume={61},
  number={2},
  pages={491--501},
  year={2013},
  publisher={IEEE}
}

@article{pang2020tongue,
  title={Tongue features of patients with coronavirus disease 2019: a retrospective cross-sectional study},
  author={Pang, Wentai and Zhang, Dong and Zhang, Junhua and Li, Nan and Zheng, Wenke and Wang, Hui and Liu, Chunxiang and Yang, Fengwen and Pang, Bo},
  journal={Integrative Medicine Research},
  volume={9},
  number={3},
  pages={100493},
  year={2020},
  publisher={Elsevier}
}

@inproceedings{zhang2006computer,
  title={Computer aided tongue diagnosis system},
  author={Zhang, HZ and Wang, KQ and Zhang, David and Pang, Bo and Huang, Bo},
  booktitle={2005 IEEE Engineering in Medicine and Biology 27th Annual Conference},
  pages={6754--6757},
  year={2006},
  organization={IEEE}
}

@article{chiu2000novel,
  title={A novel approach based on computerized image analysis for traditional Chinese medical diagnosis of the tongue},
  author={Chiu, Chuang-Chien},
  journal={Computer Methods and Programs in Biomedicine},
  volume={61},
  number={2},
  pages={77--89},
  year={2000},
  publisher={Elsevier}
}

@article{zhang2023tongue,
  title={Tongue Coating Grading Identification Using Deep Learning for Hyperspectral Imaging Data},
  author={Zhang, Dong and Pang, Wentai and Wang, Keyi and Yang, Fengwen and Zhang, Junhua},
  journal={IEEE Access},
  year={2023},
  publisher={IEEE}
}

@article{zhi2007classification,
  title={Classification of hyperspectral medical tongue images for tongue diagnosis},
  author={Zhi, Liu and Zhang, David and Yan, Jing-qi and Li, Qing-Li and Tang, Qun-lin},
  journal={Computerized Medical Imaging and Graphics},
  volume={31},
  number={8},
  pages={672--678},
  year={2007},
  publisher={Elsevier}
}

@article{wang2013statistical,
  title={Statistical analysis of tongue images for feature extraction and diagnostics},
  author={Wang, Xingzheng and Zhang, Bob and Yang, Zhimin and Wang, Haoqian and Zhang, David},
  journal={IEEE Transactions on Image Processing},
  volume={22},
  number={12},
  pages={5336--5347},
  year={2013},
  publisher={IEEE}
}

@article{li2011sublingual,
  title={Sublingual vein extraction algorithm based on hyperspectral tongue imaging technology},
  author={Li, Qingli and Wang, Yiting and Liu, Hongying and Guan, Yana and Xu, Liang},
  journal={Computerized Medical Imaging and Graphics},
  volume={35},
  number={3},
  pages={179--185},
  year={2011},
  publisher={Elsevier}
}

@article{mozaffari2020encoder,
  title={Encoder-decoder CNN models for automatic tracking of tongue contours in real-time ultrasound data},
  author={Mozaffari, M Hamed and Lee, Won-Sook},
  journal={Methods},
  volume={179},
  pages={26--36},
  year={2020},
  publisher={Elsevier}
}

@inproceedings{mozaffari2020deep,
  title={Deep learning for automatic tracking of tongue surface in real-time ultrasound videos, Landmarks instead of Contours},
  author={Mozaffari, M Hamed and Yamane, Noriko and Lee, Won-Sook},
  booktitle={2020 IEEE International Conference on Bioinformatics and Biomedicine (BIBM)},
  pages={2785--2792},
  year={2020},
  organization={IEEE}
}

@article{mccamy1976color,
  title={A color-rendition chart},
  author={McCamy, Calvin S and Marcus, Harold and Davidson, James G and others},
  journal={J. App. Photog. Eng},
  volume={2},
  number={3},
  pages={95--99},
  year={1976}
}

@article{li2000regularized,
  title={Regularized color clustering in medical image database},
  author={Li, Chun Hung and Yuen, Pong Chi},
  journal={IEEE Transactions on Medical Imaging},
  volume={19},
  number={11},
  pages={1150--1155},
  year={2000},
  publisher={IEEE}
}

@inproceedings{zhao2016digital,
  title={Digital tongue image analysis in medical applications using a new tongue ColorChecker},
  author={Zhao, Qiang and Zhang, David and Zhang, Bob},
  booktitle={2016 2nd IEEE International Conference on Computer and Communications (ICCC)},
  pages={803--807},
  year={2016},
  organization={IEEE}
}

@inproceedings{barron2017fast,
  title={Fast fourier color constancy},
  author={Barron, Jonathan T and Tsai, Yun-Ta},
  booktitle={Proceedings of the IEEE Conference on Computer Vision and Pattern Recognition},
  pages={886--894},
  year={2017}
}

@inproceedings{barron2015convolutional,
  title={Convolutional color constancy},
  author={Barron, Jonathan T},
  booktitle={Proceedings of the IEEE International Conference on Computer Vision},
  pages={379--387},
  year={2015}
}

@article{lam2003image,
  title={Image restoration in digital photography},
  author={Lam, Edmund Y},
  journal={IEEE Transactions on Consumer Electronics},
  volume={49},
  number={2},
  pages={269--274},
  year={2003},
  publisher={IEEE}
}

@article{hu2019automated,
  title={Automated tongue diagnosis on the smartphone and its applications},
  author={Hu, Min-Chun and Lan, Kun-Chan and Fang, Wen-Chieh and Huang, Yu-Chia and Ho, Tsung-Jung and Lin, Chun-Pang and Yeh, Ming-Hsien and Raknim, Paweeya and Lin, Ying-Hsiu and Cheng, Ming-Hsun and others},
  journal={Computer Methods and Programs in Biomedicine},
  volume={174},
  pages={51--64},
  year={2019},
  publisher={Elsevier}
}

@article{wang2013new,
  title={A new tongue colorchecker design by space representation for precise correction},
  author={Wang, Xingzheng and Zhang, David},
  journal={IEEE Journal of Biomedical and Health Informatics},
  volume={17},
  number={2},
  pages={381--391},
  year={2013},
  publisher={IEEE}
}

@article{zhuo2016k,
  title={A K-PLSR-based color correction method for TCM tongue images under different illumination conditions},
  author={Zhuo, Li and Zhang, Pei and Qu, Panling and Peng, Yuanfan and Zhang, Jing and Li, Xiaoguang},
  journal={Neurocomputing},
  volume={174},
  pages={815--821},
  year={2016},
  publisher={Elsevier}
}

@article{kanamori1992color,
  title={Color correction technique for hard copies by 4-neighbors interpolation method},
  author={Kanamori, Katsuhiro},
  journal={Jour. IS\&T},
  volume={36},
  number={1},
  pages={73--80},
  year={1992}
}

@article{cao2007icc,
  title={ICC-based color correction in a new type instrument for tongue image analysis},
  author={Cao, Meiling and Cai, Yiheng and Liu, Changjiang and Shen, L},
  journal={Meas. Control Technol.},
  volume={26},
  number={5},
  pages={23--25},
  year={2007}
}

@article{wang2010optimized,
  title={An optimized tongue image color correction scheme},
  author={Wang, Xingzheng and Zhang, David},
  journal={IEEE Transactions on Information Technology in Biomedicine},
  volume={14},
  number={6},
  pages={1355--1364},
  year={2010},
  publisher={IEEE}
}

@article{lee2017oscillometric,
  title={Oscillometric blood pressure estimation by combining nonparametric bootstrap with Gaussian mixture model},
  author={Lee, Soojeong and Rajan, Sreeraman and Jeon, Gwanggil and Chang, Joon-Hyuk and Dajani, Hilmi R and Groza, Voicu Z},
  journal={Computers in Biology and Medicine},
  volume={85},
  pages={112--124},
  year={2017},
  publisher={Elsevier}
}

@article{hu2021fully,
  title={Fully-channel regional attention network for disease-location recognition with tongue images},
  author={Hu, Yang and Wen, Guihua and Luo, Mingnan and Yang, Pei and Dai, Dan and Yu, Zhiwen and Wang, Changjun and Hall, Wendy},
  journal={Artificial Intelligence in Medicine},
  volume={118},
  pages={102110},
  year={2021},
  publisher={Elsevier}
}

@article{pang2004computerized,
  title={Computerized tongue diagnosis based on Bayesian networks},
  author={Pang, Bo and Zhang, David and Li, Naimin and Wang, Kuanquan},
  journal={IEEE Transactions on Biomedical Engineering},
  volume={51},
  number={10},
  pages={1803--1810},
  year={2004},
  publisher={IEEE}
}

@article{huang2023tongue,
  title={Tongue size and shape classification fusing segmentation features for traditional Chinese medicine diagnosis},
  author={Huang, Yating and Li, Xuechen and Zheng, Siting and Li, Zhongliang and Li, Sihan and Shen, Linlin and Zhou, Changen and Lai, Zhihui},
  journal={Neural Computing and Applications},
  volume={35},
  number={10},
  pages={7581--7594},
  year={2023},
  publisher={Springer}
}


@article{yang2022intelligent,
  title={An intelligent tongue diagnosis system via deep learning on the android platform},
  author={Yang, Zibin and Zhao, Yuping and Yu, Jiarui and Mao, Xiaobo and Xu, Huaxing and Huang, Luqi},
  journal={Diagnostics},
  volume={12},
  number={10},
  pages={2451},
  year={2022},
  publisher={MDPI}
}

@article{hsu2019tongue,
  title={The tongue features associated with type 2 diabetes mellitus},
  author={Hsu, Po-Chi and Wu, Han-Kuei and Huang, Yu-Chuen and Chang, Hen-Hong and Lee, Tsung-Chieh and Chen, Yi-Ping and Chiang, John Y and Lo, Lun-Chien},
  journal={Medicine},
  volume={98},
  number={19},
  pages={e15567},
  year={2019},
  publisher={LWW}
}

@article{ma2023construction,
  title={Construction of tongue image-based machine learning model for screening patients with gastric precancerous lesions},
  author={Ma, Changzheng and Zhang, Peng and Du, Shiyu and Li, Yan and Li, Shao},
  journal={Journal of Personalized Medicine},
  volume={13},
  number={2},
  pages={271},
  year={2023},
  publisher={MDPI}
}

@article{li2021establishment,
  title={Establishment of noninvasive diabetes risk prediction model based on tongue features and machine learning techniques},
  author={Li, Jun and Chen, Qingguang and Hu, Xiaojuan and Yuan, Pei and Cui, Longtao and Tu, Liping and Cui, Ji and Huang, Jingbin and Jiang, Tao and Ma, Xuxiang and others},
  journal={International Journal of Medical Informatics},
  volume={149},
  pages={104429},
  year={2021},
  publisher={Elsevier}
}

@article{wang2020artificial,
  title={Artificial intelligence in tongue diagnosis: Using deep convolutional neural network for recognizing unhealthy tongue with tooth-mark},
  author={Wang, Xu and Liu, Jingwei and Wu, Chaoyong and Liu, Junhong and Li, Qianqian and Chen, Yufeng and Wang, Xinrong and Chen, Xinli and Pang, Xiaohan and Chang, Binglong and others},
  journal={Computational and Structural Biotechnology Journal},
  volume={18},
  pages={973--980},
  year={2020},
  publisher={Elsevier}
}

@article{dai2018analyzing,
  title={Analyzing tongue images using a conceptual alignment deep autoencoder},
  author={Dai, Yinglong and Wang, Guojun},
  journal={IEEE Access},
  volume={6},
  pages={5962--5972},
  year={2018},
  publisher={IEEE}
}

@article{zhuang2022human,
  title={Human-computer interaction based health diagnostics using ResNet34 for tongue image classification},
  author={Zhuang, Qingbin and Gan, Senzhong and Zhang, Liangyu},
  journal={Computer Methods and Programs in Biomedicine},
  volume={226},
  pages={107096},
  year={2022},
  publisher={Elsevier}
}

@article{li2022automatic,
  title={Automatic classification framework of tongue feature based on convolutional neural networks},
  author={Li, Jiawei and Zhang, Zhidong and Zhu, Xiaolong and Zhao, Yunlong and Ma, Yuhang and Zang, Junbin and Li, Bo and Cao, Xiyuan and Xue, Chenyang},
  journal={Micromachines},
  volume={13},
  number={4},
  pages={501},
  year={2022},
  publisher={MDPI}
}

@article{ni2022tonguecaps,
  title={TongueCaps: An improved capsule network model for multi-classification of tongue color},
  author={Ni, Jinghong and Yan, Zhuangzhi and Jiang, Jiehui},
  journal={Diagnostics},
  volume={12},
  number={3},
  pages={653},
  year={2022},
  publisher={MDPI}
}

@article{wang2013high,
  title={A high quality color imaging system for computerized tongue image analysis},
  author={Wang, Xingzheng and Zhang, David},
  journal={Expert Systems with Applications},
  volume={40},
  number={15},
  pages={5854--5866},
  year={2013},
  publisher={Elsevier}
}

@article{zhuang2022human,
  title={Human-computer interaction based health diagnostics using ResNet34 for tongue image classification},
  author={Zhuang, Qingbin and Gan, Senzhong and Zhang, Liangyu},
  journal={Computer Methods and Programs in Biomedicine},
  volume={226},
  pages={107096},
  year={2022},
  publisher={Elsevier}
}

@article{zhu2022framework,
  title={A framework to predict gastric cancer based on tongue features and deep learning},
  author={Zhu, Xiaolong and Ma, Yuhang and Guo, Dong and Men, Jiuzhang and Xue, Chenyang and Cao, Xiyuan and Zhang, Zhidong},
  journal={Micromachines},
  volume={14},
  number={1},
  pages={53},
  year={2022},
  publisher={MDPI}
}

@article{yan2023tongue,
  title={Tongue crack recognition using segmentation based deep learning},
  author={Yan, Jianjun and Cai, Jinxing and Xu, Zi and Guo, Rui and Zhou, Wei and Yan, Haixia and Xu, Zhaoxia and Wang, Yiqin},
  journal={Scientific Reports},
  volume={13},
  number={1},
  pages={511},
  year={2023},
  publisher={Nature Publishing Group UK London}
}

@article{qiu2023novel,
  title={A novel tongue feature extraction method on mobile devices},
  author={Qiu, Dehui and Zhang, Xinyue and Wan, Xiaohua and Li, Jiacheng and Xu, Ziheng and Lin, Senlin and Zhang, Fa and Song, Xuekun and Zhang, Rui and Chen, Yulong and others},
  journal={Biomedical Signal Processing and Control},
  volume={80},
  pages={104271},
  year={2023},
  publisher={Elsevier}
}

@article{zhang2023cracked,
  title={Cracked tongue Extraction Model Based on Improved U-net Method},
  author={Zhang, Zihao and Zheng, Jianhua and Zhao, Ruolin and Liu, Shuangyin and Liu, Zhengjie and Wang, Jinhe},
  journal={IEEE Access},
  year={2023},
  publisher={IEEE}
}

@article{wen2021recommending,
  title={Recommending prescription via tongue image to assist clinician},
  author={Wen, Guihua and Wang, Kewen and Li, Huihui and Huang, Yuhua and Zhang, Shijun},
  journal={Multimedia Tools and Applications},
  volume={80},
  pages={14283--14304},
  year={2021},
  publisher={Springer}
}

@article{jiang2022deep,
  title={Deep Learning Multi-label Tongue Image Analysis and Its Application in a Population Undergoing Routine Medical Checkup},
  author={Jiang, Tao and Lu, Zhou and Hu, Xiaojuan and Zeng, Lingzhi and Ma, Xuxiang and Huang, Jingbin and Cui, Ji and Tu, Liping and Zhou, Changle and Yao, Xinghua and others},
  journal={Evidence-Based Complementary and Alternative Medicine},
  volume={2022},
  number={1},
  pages={3384209},
  year={2022},
  publisher={Wiley Online Library}
}

@article{shi2023lung,
  title={A lung cancer risk warning model based on tongue images},
  author={Shi, Yulin and Guo, Dandan and Chun, Yi and Liu, Jiayi and Liu, Lingshuang and Tu, Liping and Xu, Jiatuo},
  journal={Frontiers in Physiology},
  volume={14},
  pages={1154294},
  year={2023},
  publisher={Frontiers Media SA}
}

@article{zhang2023multiple,
  title={Multiple color representation and fusion for diabetes mellitus diagnosis based on back tongue images},
  author={Zhang, Nannan and Jiang, Zhixing and Li, JinXing and Zhang, David},
  journal={Computers in Biology and Medicine},
  volume={155},
  pages={106652},
  year={2023},
  publisher={Elsevier}
}

@article{tiryaki2024artificial,
  title={Artificial intelligence in tongue diagnosis: classification of tongue lesions and normal tongue images using deep convolutional neural network},
  author={Tiryaki, Burcu and Torenek-Agirman, Kubra and Miloglu, Ozkan and Korkmaz, Berfin and Ozbek, {\.I}brahim Yucel and Oral, Emin Argun},
  journal={BMC Medical Imaging},
  volume={24},
  number={1},
  pages={59},
  year={2024},
  publisher={Springer}
}

@article{han2014tongue,
  title={Tongue images and tongue coating microbiome in patients with colorectal cancer},
  author={Han, Shuwen and Chen, Yan and Hu, Jie and Ji, Zhaoning},
  journal={Microbial pathogenesis},
  volume={77},
  pages={1--6},
  year={2014},
  publisher={Elsevier}
}

@article{huang2022exploring,
  title={Exploring the pivotal variables of tongue diagnosis between patients with acute ischemic stroke and health participants},
  author={Huang, Yung-Sheng and Wu, Han-Kuei and Chang, Hen-Hong and Lee, Tsung-Chieh and Huang, Sung-Yen and Chiang, John Y and Hsu, Po-Chi and Lo, Lun-Chien},
  journal={Journal of Traditional and Complementary Medicine},
  volume={12},
  number={5},
  pages={505--510},
  year={2022},
  publisher={Elsevier}
}

@article{zhang2022missing,
  title={Missing-view completion for fatty liver disease detection},
  author={Zhang, Qi and Wen, Jie and Zhou, Jianhang and Zhang, Bob},
  journal={Computers in Biology and Medicine},
  volume={150},
  pages={106097},
  year={2022},
  publisher={Elsevier}
}

@article{zhang2022missing,
  title={Missing-view completion for fatty liver disease detection},
  author={Zhang, Qi and Wen, Jie and Zhou, Jianhang and Zhang, Bob},
  journal={Computers in Biology and Medicine},
  volume={150},
  pages={106097},
  year={2022},
  publisher={Elsevier}
}

@article{marhamati2023laiu,
  title={LAIU-Net: a learning-to-augment incorporated robust U-Net for depressed humans’ tongue segmentation},
  author={Marhamati, Mahmoud and Zadeh, Ali Asghar Latifi and Fard, Masoud Mozhdehi and Hussain, Mohammad Arafat and Jafarnezhad, Khalegh and Jafarnezhad, Ahad and Bakhtoor, Mahdi and Momeny, Mohammad},
  journal={Displays},
  volume={76},
  pages={102371},
  year={2023},
  publisher={Elsevier}
}

@article{lu2019tongue,
  title={Tongue coating microbiome data distinguish patients with pancreatic head cancer from healthy controls},
  author={Lu, Haifeng and Ren, Zhigang and Li, Ang and Li, Jinyou and Xu, Shaoyan and Zhang, Hua and Jiang, Jianwen and Yang, Jiezuan and Luo, Qixia and Zhou, Kai and others},
  journal={Journal of Oral Microbiology},
  volume={11},
  number={1},
  pages={1563409},
  year={2019},
  publisher={Taylor \& Francis}
}

@article{kanawong2017tongue,
  title={Tongue image analysis and its mobile app development for health diagnosis},
  author={Kanawong, Ratchadaporn and Obafemi-Ajayi, Tayo and Liu, Dahai and Zhang, Meng and Xu, Dong and Duan, Ye},
  journal={Translational Informatics in Smart Healthcare},
  pages={99--121},
  year={2017},
  publisher={Springer}
}

@article{liu2023survey,
  title={A survey of artificial intelligence in tongue image for disease diagnosis and syndrome differentiation},
  author={Liu, Qi and Li, Yan and Yang, Peng and Liu, Quanquan and Wang, Chunbao and Chen, Keji and Wu, Zhengzhi},
  journal={Digital Health},
  volume={9},
  pages={20552076231191044},
  year={2023},
  publisher={SAGE Publications Sage UK: London, England}
}

@article{feng2022research,
  title={Research and application of tongue and face diagnosis based on deep learning},
  author={Feng, Li and Huang, Zong Hai and Zhong, Yan Mei and Xiao, WenKe and Wen, Chuan Biao and Song, Hai Bei and Guo, Jin Hong},
  journal={Digital Health},
  volume={8},
  pages={20552076221124436},
  year={2022},
  publisher={SAGE Publications Sage UK: London, England}
}

@article{jung2012review,
  title={Review on the current trends in tongue diagnosis systems},
  author={Jung, Chang Jin and Jeon, Young Ju and Kim, Jong Yeol and Kim, Keun Ho},
  journal={Integrative Medicine Research},
  volume={1},
  number={1},
  pages={13--20},
  year={2012},
  publisher={Elsevier}
}

@article{tania2019advances,
  title={Advances in automated tongue diagnosis techniques},
  author={Tania, Marzia Hoque and Lwin, Khin and Hossain, Mohammed Alamgir},
  journal={Integrative Medicine Research},
  volume={8},
  number={1},
  pages={42--56},
  year={2019},
  publisher={Elsevier}
}

@article{zhang2018novel,
  title={A novel Color Rendition Chart for digital tongue image calibration},
  author={Zhang, Bob and Nie, Wei and Zhao, Shuping},
  journal={Color Research \& Application},
  volume={43},
  number={5},
  pages={749--759},
  year={2018},
  publisher={Wiley Online Library}
}

@article{hu2016color,
  title={Color correction parameter estimation on the smartphone and its application to automatic tongue diagnosis},
  author={Hu, Min-Chun and Cheng, Ming-Hsun and Lan, Kun-Chan},
  journal={Journal of medical systems},
  volume={40},
  pages={1--8},
  year={2016},
  publisher={Springer}
}

@article{lu2024tongue,
  title={Tongue coating-dependent superior temporal sulcus remodeling in amnestic mild cognitive impairment},
  author={Lu, Juan-Juan and Ma, Jie and Wu, Jia-Jia and Zhen, Xiao-Min and Xiang, Yun-Ting and Lu, Hao-Yu and Zheng, Mou-Xiong and Hua, Xu-Yun and Xu, Jian-Guang},
  journal={Brain Research Bulletin},
  pages={110995},
  year={2024},
  publisher={Elsevier}
}

@article{lu2020tdccn,
  title={TDCCN: A two-phase deep color correction network for traditional Chinese medicine tongue images},
  author={Lu, Yunxi and Li, Xiaoguang and Gong, Zhaopeng and Zhuo, Li and Zhang, Hui},
  journal={Applied Sciences},
  volume={10},
  number={5},
  pages={1784},
  year={2020},
  publisher={MDPI}
}

@article{song2018using,
  title={Using traditional Chinese medicine ideas as a mechanism to engage people in health awareness},
  author={Song, Donglei and Xia, Yu and Wang, Rusi and Xu, Hao},
  journal={Sustainability},
  volume={10},
  number={8},
  pages={2702},
  year={2018},
  publisher={MDPI}
}

@article{lo2015tcm,
  title={TCM tongue diagnosis index of early-stage breast cancer},
  author={Lo, Lun-chien and Cheng, Tsung-Lin and Chen, Yi-Jing and Natsagdorj, Sainbuyan and Chiang, John Y},
  journal={Complementary Therapies in Medicine},
  volume={23},
  number={5},
  pages={705--713},
  year={2015},
  publisher={Elsevier}
}

@inproceedings{cai2022dse,
  title={DSE-Net: Deep semantic enhanced network for mobile tongue image segmentation},
  author={Cai, Wanqiang and Wang, Bin},
  booktitle={International Conference on Neural Information Processing},
  pages={138--150},
  year={2022},
  organization={Springer}
}

@inproceedings{cai2002novel,
  title={A novel imaging system for tongue inspection},
  author={Cai, Yang},
  booktitle={IMTC/2002. Proceedings of the 19th IEEE Instrumentation and Measurement Technology Conference (IEEE Cat. No. 00CH37276)},
  volume={1},
  pages={159--163},
  year={2002},
  organization={IEEE}
}

@article{li2009tongue,
  title={Tongue color analysis and discrimination based on hyperspectral images},
  author={Li, Qingli and Liu, Zhi},
  journal={Computerized Medical Imaging and Graphics},
  volume={33},
  number={3},
  pages={217--221},
  year={2009},
  publisher={Elsevier}
}

@inproceedings{yamamoto2010early,
  title={Early detection of disease-oriented state from hyperspectral tongue images with principal component analysis and vector rotation},
  author={Yamamoto, Satoshi and Tsumura, Norimichi and Ogawa-Ochiai, Keiko and Nakaguchi, Toshiya and Kasahara, Yuji and Namiki, Takao and Miyake, Yoichi},
  booktitle={2010 Annual International Conference of the IEEE Engineering in Medicine and Biology},
  pages={3025--3028},
  year={2010},
  organization={IEEE}
}

@article{zhang2023tongue,
  title={Tongue Coating Grading Identification Using Deep Learning for Hyperspectral Imaging Data},
  author={Zhang, Dong and Pang, Wentai and Wang, Keyi and Yang, Fengwen and Zhang, Junhua},
  journal={IEEE Access},
  year={2023},
  publisher={IEEE}
}

@inproceedings{ozdemir2014hyperspectral,
  title={Hyperspectral classification using stacked autoencoders with deep learning},
  author={{\"O}zdemir, A Okan Bilge and Gedik, B Ekin and {\c{C}}etin, C Yasemin Yard{\i}mc{\i}},
  booktitle={2014 6th Workshop on Hyperspectral Image and Signal Processing: Evolution in Remote Sensing (WHISPERS)},
  pages={1--4},
  year={2014},
  organization={IEEE}
}

@article{li2009tongue,
  title={Tongue color analysis and discrimination based on hyperspectral images},
  author={Li, Qingli and Liu, Zhi},
  journal={Computerized Medical Imaging and Graphics},
  volume={33},
  number={3},
  pages={217--221},
  year={2009},
  publisher={Elsevier}
}

@article{zhang2019tongue,
  title={Tongue colour and coating prediction in traditional Chinese medicine based on visible hyperspectral imaging},
  author={Zhang, Dong and Zhang, Junhua and Wang, Zheng and Sun, Meijun},
  journal={IET Image Processing},
  volume={13},
  number={12},
  pages={2265--2270},
  year={2019},
  publisher={Wiley Online Library}
}

@inproceedings{mozaffari2021dilated,
  title={Dilated Convolutional Neural Network for Tongue Segmentation in Real-time Ultrasound Video Data},
  author={Mozaffari, M Hamed and Lee, Won-Sook},
  booktitle={2021 IEEE International Conference on Bioinformatics and Biomedicine (BIBM)},
  pages={1765--1772},
  year={2021},
  organization={IEEE}
}

@inproceedings{yan2008algorithm,
  title={An algorithm for extraction of near infrared sublingual veins},
  author={Yan, Zifei and Wang, Kuanquan and Li, Naimin},
  booktitle={2008 International Symposium on Computational Intelligence and Design},
  volume={1},
  pages={60--63},
  year={2008},
  organization={IEEE}
}

@inproceedings{yan2008segmentation,
  title={Segmentation of sublingual veins from near infrared sublingual images},
  author={Yan, Zifei and Wang, Kuanquan and Li, Naimin},
  booktitle={2008 8th IEEE International Conference on BioInformatics and BioEngineering},
  pages={1--5},
  year={2008},
  organization={IEEE}
}

@article{xiang2020application,
  title={Application of convolutional neural network algorithm in diagnosis of chronic cough and tongue in children with traditional Chinese medicine},
  author={Xiang, Zhengke and Tang, Min and Yang, Huan and Tan, Congrong},
  journal={Journal of Medical Imaging and Health Informatics},
  volume={10},
  number={2},
  pages={401--409},
  year={2020},
  publisher={American Scientific Publishers}
}

@article{xin2018automatic,
  title={Automatic tongue verification based on appearance manifold learning in image sequences for the Internet of medical things platform},
  author={Xin, Yang and Cao, Yankun and Liu, Zhi and Chen, Yuling and Cui, Lizhen and Zhu, Yaowen and Hou, Haixia and Zhao, Guangzhe and Wang, Mingyu},
  journal={IEEE Access},
  volume={6},
  pages={43885--43891},
  year={2018},
  publisher={IEEE}
}

@inproceedings{li2017automatic,
  title={Automatic tongue image matting for remote medical diagnosis},
  author={Li, Xinlei and Yang, Tong and Hu, Yangyang and Xu, Menglong and Zhang, Wenqiang and Li, Fufeng},
  booktitle={2017 IEEE International Conference on Bioinformatics and Biomedicine (BIBM)},
  pages={561--564},
  year={2017},
  organization={IEEE}
}

@article{jiang2021tongue,
  title={Tongue image quality assessment based on a deep convolutional neural network},
  author={Jiang, Tao and Hu, Xiao-juan and Yao, Xing-hua and Tu, Li-ping and Huang, Jing-bin and Ma, Xu-xiang and Cui, Ji and Wu, Qing-feng and Xu, Jia-tuo},
  journal={BMC Medical Informatics and Decision Making},
  volume={21},
  number={1},
  pages={147},
  year={2021},
  publisher={Springer}
}

@inproceedings{ronneberger2015u,
  title={U-net: Convolutional networks for biomedical image segmentation},
  author={Ronneberger, Olaf and Fischer, Philipp and Brox, Thomas},
  booktitle={Medical image computing and computer-assisted intervention--MICCAI 2015: 18th international conference, Munich, Germany, October 5-9, 2015, proceedings, part III 18},
  pages={234--241},
  year={2015},
  organization={Springer}
}

@article{chen2017deeplab,
  title={Deeplab: Semantic image segmentation with deep convolutional nets, atrous convolution, and fully connected crfs},
  author={Chen, Liang-Chieh and Papandreou, George and Kokkinos, Iasonas and Murphy, Kevin and Yuille, Alan L},
  journal={IEEE Transactions on Pattern Analysis and Machine Intelligence},
  volume={40},
  number={4},
  pages={834--848},
  year={2017},
  publisher={IEEE}
}

@article{goodfellow2014generative,
  title={Generative adversarial nets},
  author={Goodfellow, Ian and Pouget-Abadie, Jean and Mirza, Mehdi and Xu, Bing and Warde-Farley, David and Ozair, Sherjil and Courville, Aaron and Bengio, Yoshua},
  journal={Advances in Neural Information Processing Systems},
  volume={27},
  year={2014}
}

@inproceedings{sandler2018mobilenetv2,
  title={Mobilenetv2: Inverted residuals and linear bottlenecks},
  author={Sandler, Mark and Howard, Andrew and Zhu, Menglong and Zhmoginov, Andrey and Chen, Liang-Chieh},
  booktitle={Proceedings of the IEEE Conference on Computer Vision and Pattern Recognition},
  pages={4510--4520},
  year={2018}
}

@article{mumuni2022data,
  title={Data augmentation: A comprehensive survey of modern approaches},
  author={Mumuni, Alhassan and Mumuni, Fuseini},
  journal={Array},
  volume={16},
  pages={100258},
  year={2022},
  publisher={Elsevier}
}

@article{rabiner1986introduction,
  title={An introduction to hidden Markov models},
  author={Rabiner, Lawrence and Juang, Biinghwang},
  journal={IEEE Assp Magazine},
  volume={3},
  number={1},
  pages={4--16},
  year={1986},
  publisher={IEEE}
}

@inproceedings{he2016deep,
  title={Deep residual learning for image recognition},
  author={He, Kaiming and Zhang, Xiangyu and Ren, Shaoqing and Sun, Jian},
  booktitle={Proceedings of the IEEE Conference on Computer Vision and Pattern Recognition},
  pages={770--778},
  year={2016}
}

@article{simonyan2014very,
  title={Very deep convolutional networks for large-scale image recognition},
  author={Simonyan, Karen and Zisserman, Andrew},
  journal={arXiv preprint arXiv:1409.1556},
  year={2014}
}

@article{dosovitskiy2020image,
  title={An image is worth 16x16 words: Transformers for image recognition at scale},
  author={Dosovitskiy, Alexey},
  journal={arXiv preprint arXiv:2010.11929},
  year={2020}
}

@inproceedings{selvaraju2017grad,
  title={Grad-cam: Visual explanations from deep networks via gradient-based localization},
  author={Selvaraju, Ramprasaath R and Cogswell, Michael and Das, Abhishek and Vedantam, Ramakrishna and Parikh, Devi and Batra, Dhruv},
  booktitle={Proceedings of the IEEE International Conference on Computer Vision},
  pages={618--626},
  year={2017}
}

@article{ren2016faster,
  title={Faster R-CNN: Towards real-time object detection with region proposal networks},
  author={Ren, Shaoqing and He, Kaiming and Girshick, Ross and Sun, Jian},
  journal={IEEE Transactions on Pattern Analysis and Machine Intelligence},
  volume={39},
  number={6},
  pages={1137--1149},
  year={2016},
  publisher={IEEE}
}

@article{krizhevsky2012imagenet,
  title={Imagenet classification with deep convolutional neural networks},
  author={Krizhevsky, Alex and Sutskever, Ilya and Hinton, Geoffrey E},
  journal={Advances in Neural Information Processing Systems},
  volume={25},
  year={2012}
}

@inproceedings{szegedy2015going,
  title={Going deeper with convolutions},
  author={Szegedy, Christian and Liu, Wei and Jia, Yangqing and Sermanet, Pierre and Reed, Scott and Anguelov, Dragomir and Erhan, Dumitru and Vanhoucke, Vincent and Rabinovich, Andrew},
  booktitle={Proceedings of the IEEE Conference on Computer Vision and Pattern Recognition},
  pages={1--9},
  year={2015}
}

@article{xu2023comprehensive,
  title={A comprehensive survey of image augmentation techniques for deep learning},
  author={Xu, Mingle and Yoon, Sook and Fuentes, Alvaro and Park, Dong Sun},
  journal={Pattern Recognition},
  volume={137},
  pages={109347},
  year={2023},
  publisher={Elsevier}
}


@article{russell2008labelme,
  title={LabelMe: a database and web-based tool for image annotation},
  author={Russell, Bryan C and Torralba, Antonio and Murphy, Kevin P and Freeman, William T},
  journal={International Journal of Computer Vision},
  volume={77},
  pages={157--173},
  year={2008},
  publisher={Springer}
}

@article{tzutalin2015labelimg,
  title={LabelImg},
  author={Tzutalin, Darrenl},
  journal={GitHub repository},
  volume={6},
  pages={4},
  year={2015}
}

@article{xian2022automatic,
  title={Automatic tongue image quality assessment using a multi-task deep learning model},
  author={Xian, Huimin and Xie, Yanyan and Yang, Zizhu and Zhang, Linzi and Li, Shangxuan and Shang, Hongcai and Zhou, Wu and Zhang, Honglai},
  journal={Frontiers in Physiology},
  volume={13},
  pages={966214},
  year={2022},
  publisher={Frontiers Media SA}
}

@article{jiang2021tongue,
  title={Tongue image quality assessment based on a deep convolutional neural network},
  author={Jiang, Tao and Hu, Xiao-juan and Yao, Xing-hua and Tu, Li-ping and Huang, Jing-bin and Ma, Xu-xiang and Cui, Ji and Wu, Qing-feng and Xu, Jia-tuo},
  journal={BMC Medical Informatics and Decision Making},
  volume={21},
  number={1},
  pages={147},
  year={2021},
  publisher={Springer}
}

@article{xu2020multi,
  title={Multi-task joint learning model for segmenting and classifying tongue images using a deep neural network},
  author={Xu, Qiang and Zeng, Yu and Tang, Wenjun and Peng, Wei and Xia, Tingwei and Li, Zongrun and Teng, Fei and Li, Weihong and Guo, Jinhong},
  journal={IEEE Journal of Biomedical and Health Informatics},
  volume={24},
  number={9},
  pages={2481--2489},
  year={2020},
  publisher={IEEE}
}

@article{xian2022automatic,
  title={Automatic tongue image quality assessment using a multi-task deep learning model},
  author={Xian, Huimin and Xie, Yanyan and Yang, Zizhu and Zhang, Linzi and Li, Shangxuan and Shang, Hongcai and Zhou, Wu and Zhang, Honglai},
  journal={Frontiers in Physiology},
  volume={13},
  pages={966214},
  year={2022},
  publisher={Frontiers Media SA}
}

@article{zhang2023multiple,
  title={Multiple color representation and fusion for diabetes mellitus diagnosis based on back tongue images},
  author={Zhang, Nannan and Jiang, Zhixing and Li, JinXing and Zhang, David},
  journal={Computers in Biology and Medicine},
  volume={155},
  pages={106652},
  year={2023},
  publisher={Elsevier}
}

@inproceedings{cao2016classification,
  title={Classification of tongue images based on doublet and color space dictionary},
  author={Cao, Guitao and Ding, Jie and Duan, Ye and Tu, Liping and Xu, Jiatuo and Xu, Dong},
  booktitle={2016 IEEE International Conference on Bioinformatics and Biomedicine (BIBM)},
  pages={1170--1175},
  year={2016},
  organization={IEEE}
}

@article{mccamy1976color,
  title={A color-rendition chart},
  author={McCamy, Calvin S and Marcus, Harold and Davidson, James G and others},
  journal={J. App. Photog. Eng},
  volume={2},
  number={3},
  pages={95--99},
  year={1976}
}

@article{li2000regularized,
  title={Regularized color clustering in medical image database},
  author={Li, Chun Hung and Yuen, Pong Chi},
  journal={IEEE Transactions on Medical Imaging},
  volume={19},
  number={11},
  pages={1150--1155},
  year={2000},
  publisher={IEEE}
}

@article{wannous2012improving,
  title={Improving color correction across camera and illumination changes by contextual sample selection},
  author={Wannous, Hazem and Lucas, Yves and Treuillet, Sylvie and Mansouri, Alamin and Voisin, Yvon},
  journal={Journal of Electronic Imaging},
  volume={21},
  number={2},
  pages={023015--023015},
  year={2012},
  publisher={Society of Photo-Optical Instrumentation Engineers}
}

@article{chen2022computational,
  title={Computational tongue color simulation in tongue diagnosis},
  author={Chen, Hung-Shing and Chen, Shih-Ming and Jiang, Chen-Yu and Zhang, Yi-Chen and Lin, Chia-Yu and Lin, Chia-En and Lee, Jen-Ai},
  journal={Color Research \& Application},
  volume={47},
  number={1},
  pages={121--134},
  year={2022},
  publisher={Wiley Online Library}
}

@inproceedings{zhao2016digital,
  title={Digital tongue image analysis in medical applications using a new tongue ColorChecker},
  author={Zhao, Qiang and Zhang, David and Zhang, Bob},
  booktitle={2016 2nd IEEE International Conference on Computer and Communications (ICCC)},
  pages={803--807},
  year={2016},
  organization={IEEE}
}

@article{zhuo2014sa,
  title={An SA--GA--BP neural network-based color correction algorithm for TCM tongue images},
  author={Zhuo, Li and Zhang, Jing and Dong, Pei and Zhao, Yingdi and Peng, Bo},
  journal={Neurocomputing},
  volume={134},
  pages={111--116},
  year={2014},
  publisher={Elsevier}
}

@article{qi2016classification,
  title={The classification of tongue colors with standardized acquisition and ICC profile correction in traditional Chinese medicine},
  author={Qi, Zhen and Tu, Li-ping and Chen, Jing-bo and Hu, Xiao-juan and Xu, Jia-tuo and Zhang, Zhi-feng},
  journal={BioMed Research International},
  volume={2016},
  number={1},
  pages={3510807},
  year={2016},
  publisher={Wiley Online Library}
}

@article{hu2016color,
  title={Color correction parameter estimation on the smartphone and its application to automatic tongue diagnosis},
  author={Hu, Min-Chun and Cheng, Ming-Hsun and Lan, Kun-Chan},
  journal={Journal of medical systems},
  volume={40},
  pages={1--8},
  year={2016},
  publisher={Springer}
}

@article{zhang2018novel,
  title={A novel Color Rendition Chart for digital tongue image calibration},
  author={Zhang, Bob and Nie, Wei and Zhao, Shuping},
  journal={Color Research \& Application},
  volume={43},
  number={5},
  pages={749--759},
  year={2018},
  publisher={Wiley Online Library}
}

@article{pang2005bi,
  title={The bi-elliptical deformable contour and its application to automated tongue segmentation in Chinese medicine},
  author={Pang, Bo and Zhang, David and Wang, Kuanquan},
  journal={IEEE Transactions on Medical Imaging},
  volume={24},
  number={8},
  pages={946--956},
  year={2005},
  publisher={IEEE}
}

@article{cui2013fast,
  title={Fast marching over the 2D Gabor magnitude domain for tongue body segmentation},
  author={Cui, Zhenchao and Zhang, Hongzhi and Zhang, David and Li, Naimin and Zuo, Wangmeng},
  journal={EURASIP Journal on Advances in Signal rocessing},
  volume={2013},
  pages={1--13},
  year={2013},
  publisher={Springer}
}

@inproceedings{cai2022dse,
  title={DSE-Net: Deep semantic enhanced network for mobile tongue image segmentation},
  author={Cai, Wanqiang and Wang, Bin},
  booktitle={International Conference on Neural Information Processing},
  pages={138--150},
  year={2022},
  organization={Springer}
}

@article{zhang2010tongue,
  title={Tongue-image segmentation based on gray projection and threshold-adaptive method},
  author={Zhang, Ling and Qin, Jian},
  journal={Chinese Journal of Tissue Engineering Research},
  volume={14},
  number={9},
  pages={1638},
  year={2010}
}

@inproceedings{zhi2006tongue,
  title={Tongue shape detection based on B-spline},
  author={Zhi, Liu and Yan, Jing-qi and Zhou, Tao and Tang, Qun-lin},
  booktitle={2006 International Conference on Machine Learning and Cybernetics},
  pages={3829--3832},
  year={2006},
  organization={IEEE}
}

@inproceedings{zuo2004combination,
  title={Combination of polar edge detection and active contour model for automated tongue segmentation},
  author={Zuo, Wangmeng and Wang, Kuanquan and Zhang, David and Zhang, Hongshi},
  booktitle={Third International Conference on Image and Graphics (ICIG'04)},
  pages={270--273},
  year={2004},
  organization={IEEE}
}

@article{li2021application,
  title={Application of U-Net with Global Convolution Network Module in Computer-Aided Tongue Diagnosis},
  author={Li, Meng-Yi and Zhu, Ding-Ju and Xu, Wen and Lin, Yu-Jie and Yung, Kai-Leung and Ip, Andrew WH},
  journal={Journal of Healthcare Engineering},
  volume={2021},
  number={1},
  pages={5853128},
  year={2021},
  publisher={Wiley Online Library}
}

@article{zhou2019tonguenet,
  title={Tonguenet: accurate localization and segmentation for tongue images using deep neural networks},
  author={Zhou, Changen and Fan, Haoyi and Li, Zuoyong},
  journal={IEEE Access},
  volume={7},
  pages={148779--148789},
  year={2019},
  publisher={IEEE}
}

@article{huang2020tisnet,
  title={TISNet-Enhanced Fully Convolutional Network with Encoder-Decoder Structure for Tongue Image Segmentation in Traditional Chinese Medicine},
  author={Huang, Xiaodong and Zhang, Hui and Zhuo, Li and Li, Xiaoguang and Zhang, Jing},
  journal={Computational and Mathematical Methods in Medicine},
  volume={2020},
  number={1},
  pages={6029258},
  year={2020},
  publisher={Wiley Online Library}
}

@article{zhou2020reconstruction,
  title={Reconstruction enhanced probabilistic model for semisupervised tongue image segmentation},
  author={Zhou, Changen and Fan, Haoyi and Zhao, Wen and Xu, Hongben and Lei, Huangwei and Yang, Zhaoyang and Li, Zuoyong and Li, Candong},
  journal={Concurrency and Computation: Practice and Experience},
  volume={32},
  number={22},
  pages={e5844},
  year={2020},
  publisher={Wiley Online Library}
}

@article{huang2022lw,
  title={Lw-TISNet: Light-weight convolutional neural network incorporating attention mechanism and multiple supervision strategy for tongue image segmentation},
  author={Huang, Xiaodong and Zhuo, Li and Zhang, Hui and Li, Xiaoguang and Zhang, Jing},
  journal={Sensing and Imaging},
  volume={23},
  number={1},
  pages={6},
  year={2022},
  publisher={Springer}
}

@inproceedings{xiong2020multi,
  title={Multi-scale Generative Adversarial Network for Automatic Sublingual Vein Segmentation},
  author={Xiong, Qingyue and Li, Xinlei and Yang, Dawei and Zhang, Wei and Zhang, Ye and Kong, Yajie and Li, Fufeng and Zhang, Wenqiang},
  booktitle={2020 IEEE International Conference on Bioinformatics and Biomedicine (BIBM)},
  pages={851--856},
  year={2020},
  organization={IEEE}
}

@article{xu2023two,
  title={A two-stage segmentation of sublingual veins based on compact fully convolutional networks for Traditional Chinese Medicine images},
  author={Xu, Hua and Chen, Xiaofei and Qian, Peng and Li, Fufeng},
  journal={Health Information Science and Systems},
  volume={11},
  number={1},
  pages={19},
  year={2023},
  publisher={Springer}
}

@article{zhang2017diagnostic,
  title={Diagnostic method of diabetes based on support vector machine and tongue images},
  author={Zhang, Jianfeng and Xu, Jiatuo and Hu, Xiaojuan and Chen, Qingguang and Tu, Liping and Huang, Jingbin and Cui, Ji},
  journal={BioMed Research International},
  volume={2017},
  number={1},
  pages={7961494},
  year={2017},
  publisher={Wiley Online Library}
}

@article{wu2024novel,
  title={A Novel Tongue Coating Segmentation Method Based on Improved TransUNet},
  author={Wu, Jiaze and Li, Zijian and Cai, Yiheng and Liang, Hao and Zhou, Long and Chen, Ming and Guan, Jing},
  journal={Sensors},
  volume={24},
  number={14},
  pages={4455},
  year={2024},
  publisher={MDPI}
}

@article{berthelot2019mixmatch,
  title={Mixmatch: A holistic approach to semi-supervised learning},
  author={Berthelot, David and Carlini, Nicholas and Goodfellow, Ian and Papernot, Nicolas and Oliver, Avital and Raffel, Colin A},
  journal={Advances in Neural Information Processing Systems},
  volume={32},
  year={2019}
}

@inproceedings{li2017automatic,
  title={Automatic tongue image matting for remote medical diagnosis},
  author={Li, Xinlei and Yang, Tong and Hu, Yangyang and Xu, Menglong and Zhang, Wenqiang and Li, Fufeng},
  booktitle={2017 IEEE International Conference on Bioinformatics and Biomedicine (BIBM)},
  pages={561--564},
  year={2017},
  organization={IEEE}
}

@article{yan2023tongue,
  title={Tongue crack recognition using segmentation based deep learning},
  author={Yan, Jianjun and Cai, Jinxing and Xu, Zi and Guo, Rui and Zhou, Wei and Yan, Haixia and Xu, Zhaoxia and Wang, Yiqin},
  journal={Scientific Reports},
  volume={13},
  number={1},
  pages={511},
  year={2023},
  publisher={Nature Publishing Group UK London}
}

@article{zhang2023cracked,
  title={Cracked tongue Extraction Model Based on Improved U-net Method},
  author={Zhang, Zihao and Zheng, Jianhua and Zhao, Ruolin and Liu, Shuangyin and Liu, Zhengjie and Wang, Jinhe},
  journal={IEEE Access},
  year={2023},
  publisher={IEEE}
}

@article{hu2019automatic,
  title={Automatic construction of Chinese herbal prescriptions from tongue images using CNNs and auxiliary latent therapy topics},
  author={Hu, Yang and Wen, Guihua and Liao, Huiqiang and Wang, Changjun and Dai, Dan and Yu, Zhiwen},
  journal={IEEE Transactions on Cybernetics},
  volume={51},
  number={2},
  pages={708--721},
  year={2019},
  publisher={IEEE}
}

@article{ruan2021efficient,
  title={An efficient tongue segmentation model based on u-net framework},
  author={Ruan, Qunsheng and Wu, Qingfeng and Yao, Junfeng and Wang, Yingdong and Tseng, Hsien-Wei and Zhang, Zhiling},
  journal={International Journal of Pattern Recognition and Artificial Intelligence},
  volume={35},
  number={16},
  pages={2154035},
  year={2021},
  publisher={World Scientific}
}

@inproceedings{deng2009imagenet,
  title={Imagenet: A large-scale hierarchical image database},
  author={Deng, Jia and Dong, Wei and Socher, Richard and Li, Li-Jia and Li, Kai and Fei-Fei, Li},
  booktitle={2009 IEEE Conference on Computer Vision and Pattern Recognition},
  pages={248--255},
  year={2009},
  organization={Ieee}
}

@inproceedings{van2018inaturalist,
  title={The inaturalist species classification and detection dataset},
  author={Van Horn, Grant and Mac Aodha, Oisin and Song, Yang and Cui, Yin and Sun, Chen and Shepard, Alex and Adam, Hartwig and Perona, Pietro and Belongie, Serge},
  booktitle={Proceedings of the IEEE Conference on Computer Vision and Pattern Recognition},
  pages={8769--8778},
  year={2018}
}

@article{liu2022open,
  title={Open long-tailed recognition in a dynamic world},
  author={Liu, Ziwei and Miao, Zhongqi and Zhan, Xiaohang and Wang, Jiayun and Gong, Boqing and Stella, X Yu},
  journal={IEEE Transactions on Pattern Analysis and Machine Intelligence},
  volume={46},
  number={3},
  pages={1836--1851},
  year={2022},
  publisher={IEEE}
}

@inproceedings{yang2022proco,
  title={Proco: Prototype-aware contrastive learning for long-tailed medical image classification},
  author={Yang, Zhixiong and Pan, Junwen and Yang, Yanzhan and Shi, Xiaozhou and Zhou, Hong-Yu and Zhang, Zhicheng and Bian, Cheng},
  booktitle={International Conference on Medical Image Computing and Computer-assisted Intervention},
  pages={173--182},
  year={2022},
  organization={Springer}
}

@article{hassoon2024tongue,
  title={Tongue disease prediction based on machine learning algorithms},
  author={Hassoon, Ali Raad and Al-Naji, Ali and Khalid, Ghaidaa A and Chahl, Javaan},
  journal={Technologies},
  volume={12},
  number={7},
  pages={97},
  year={2024},
  publisher={MDPI}
}

@article{huang2020tisnet,
  title={TISNet-Enhanced Fully Convolutional Network with Encoder-Decoder Structure for Tongue Image Segmentation in Traditional Chinese Medicine},
  author={Huang, Xiaodong and Zhang, Hui and Zhuo, Li and Li, Xiaoguang and Zhang, Jing},
  journal={Computational and Mathematical Methods in Medicine},
  volume={2020},
  number={1},
  pages={6029258},
  year={2020},
  publisher={Wiley Online Library}
}

@article{thanikachalam2022intelligent,
  title={Intelligent deep learning based disease diagnosis using biomedical tongue images},
  author={Thanikachalam, V and Shanthi, S and Kalirajan, K and Abdel-Khalek, Sayed and Omri, Mohamed and Ladhar, Lotfi M},
  journal={CMC-Computers Materials \& continua},
  volume={70},
  pages={5667--5681},
  year={2022}
}

@misc{BioHit2014,
    author = {BioHit},
    year = {2014},
    title = {TongueImageDataset},
    howpublished = {\url{https://github.com/BioHit/TongeImageDataset}}    
}

@misc{PHIT,
    author = {PolyU/HIT},
    title = {Tongue Database},
    howpublished = {\url{http://www.comp.polyu.edu.hk/biomet-rics/.}}    
}

@misc{changwsh12,
    author = {changwsh12},
    title = {Tongue-feature-detection},
    howpublished = {\url{https://github.com/changwsh12/Tongue-feature-detection}}    
}

@inproceedings{li2019automatic,
  title={Automatic tongue image segmentation for real-time remote diagnosis},
  author={Li, Xinlei and Yang, Dawei and Wang, Yan and Yang, Shuai and Qi, Lizhe and Li, Fufeng and Gan, Zhongxue and Zhang, Wenqiang},
  booktitle={2019 IEEE International Conference on Bioinformatics and Biomedicine (BIBM)},
  pages={409--414},
  year={2019},
  organization={IEEE}
}

@misc{bengio2009learning,
  title={Learning Deep Architectures for AI},
  author={Bengio, Y},
  year={2009},
  publisher={Now Publishers Inc}
}

@article{koonce2021efficientnet,
  title={EfficientNet},
  author={Koonce, Brett and Koonce, Brett},
  journal={Convolutional neural networks with swift for Tensorflow: image recognition and dataset categorization},
  pages={109--123},
  year={2021},
  publisher={Springer}
}

@article{sadasivan2020tongue,
  title={Tongue print identification using deep CNN for forensic analysis},
  author={Sadasivan, Santhu and Sivakumar, Trivandrum T and Joseph, Anna P and Zacharias, Geevar C and Nair, Madhu S},
  journal={Journal of Intelligent \& Fuzzy Systems},
  volume={38},
  number={5},
  pages={6415--6422},
  year={2020},
  publisher={IOS Press}
}

@misc{Pad,
    author = {PaddlePaddle},
    title = {Tongue dataset},
    howpublished = {\url{https://aistudio.baidu.com/datasetdetail/196398}}    
}

@misc{annotated,
    author = {Chunlei Tang, Dan Shi, Xiao Shi, Yun Xiong},
    title = {An annotated dataset of tongue images},
    howpublished = {\url{https://ieee-dataport.org/open-access/annotated-dataset-tongue-images}}    
}

@article{wen2021recommending,
  title={Recommending prescription via tongue image to assist clinician},
  author={Wen, Guihua and Wang, Kewen and Li, Huihui and Huang, Yuhua and Zhang, Shijun},
  journal={Multimedia Tools and Applications},
  volume={80},
  pages={14283--14304},
  year={2021},
  publisher={Springer}
}

@inproceedings{liu2007tongue,
  title={A tongue-print image database for recognition},
  author={Liu, Zhi and Yan, Jing-Qi and Zhang, David and Tang, Qun-Lin},
  booktitle={2007 International Conference on Machine Learning and Cybernetics},
  volume={4},
  pages={2235--2238},
  year={2007},
  organization={IEEE}
}

@article{shi2020annotated,
  title={An annotated dataset of tongue images supporting geriatric disease diagnosis},
  author={Shi, Dan and Tang, Chunlei and Blackley, Suzanne V and Wang, Liqin and Yang, Jiahong and He, Yanming and Bennett, Samuel I and Xiong, Yun and Shi, Xiao and Zhou, Li and others},
  journal={Data in brief},
  volume={32},
  pages={106153},
  year={2020},
  publisher={Elsevier}
}

@article{chen2023adaptive,
  title={Adaptive Region-Specific Loss for Improved Medical Image Segmentation},
  author={Chen, Yizheng and Yu, Lequan and Wang, Jen-Yeu and Panjwani, Neil and Obeid, Jean-Pierre and Liu, Wu and Liu, Lianli and Kovalchuk, Nataliya and Gensheimer, Michael Francis and Vitzthum, Lucas Kas and others},
  journal={IEEE Transactions on Pattern Analysis and Machine Intelligence},
  volume={45},
  number={11},
  pages={13408--13421},
  year={2023},
  publisher={IEEE}
}

@article{ning2022bess,
  title={BESS: Balanced evolutionary semi-stacking for disease detection using partially labeled imbalanced data},
  author={Ning, Zhihan and Ye, Ziqing and Jiang, Zhixing and Zhang, David},
  journal={Information Sciences},
  volume={594},
  pages={233--248},
  year={2022},
  publisher={Elsevier}
}

@inproceedings{he2016deep,
  title={Deep residual learning for image recognition},
  author={He, Kaiming and Zhang, Xiangyu and Ren, Shaoqing and Sun, Jian},
  booktitle={Proceedings of the IEEE Conference on Computer Vision and Pattern Recognition},
  pages={770--778},
  year={2016}
}

@book{bezdek2013pattern,
  title={Pattern recognition with fuzzy objective function algorithms},
  author={Bezdek, James C},
  year={2013},
  publisher={Springer Science \& Business Media}
}

@article{ning2023sparse,
  title={Sparse projection infinite selection ensemble for imbalanced classification},
  author={Ning, Zhihan and Jiang, Zhixing and Zhang, David},
  journal={Knowledge-Based Systems},
  volume={262},
  pages={110246},
  year={2023},
  publisher={Elsevier}
}

@article{ning2024combat,
  title={To Combat Multiclass Imbalanced Problems by Aggregating Evolutionary Hierarchical Classifiers},
  author={Ning, Zhihan and Jiang, Zhixing and Zhang, David},
  journal={IEEE Transactions on Neural Networks and Learning Systems},
  year={2024},
  publisher={IEEE}
}

@article{pang2005tongue,
  title={Tongue image analysis for appendicitis diagnosis},
  author={Pang, Bo and Zhang, David and Wang, Kuanquan},
  journal={Information Sciences},
  volume={175},
  number={3},
  pages={160--176},
  year={2005},
  publisher={Elsevier}
}

@article{takeichi1997computerized,
  title={Computerized color analysis of" xue yu"(blood stasis) in the sublingual vein using a new technology},
  author={Takeichi, Masashi and Sato, Takeshi},
  journal={The American journal of Chinese medicine},
  volume={25},
  number={02},
  pages={213--219},
  year={1997},
  publisher={World Scientific}
}

@article{zhou2021two,
  title={Two-phase non-invasive disease detection via sublingual region},
  author={Zhou, Jianhang and Zhang, Qi and Zhang, Bob},
  journal={Computers in Biology and Medicine},
  volume={137},
  pages={104782},
  year={2021},
  publisher={Elsevier}
}

@article{wang2021regularizing,
  title={Regularizing deep networks with semantic data augmentation},
  author={Wang, Yulin and Huang, Gao and Song, Shiji and Pan, Xuran and Xia, Yitong and Wu, Cheng},
  journal={IEEE Transactions on Pattern Analysis and Machine Intelligence},
  volume={44},
  number={7},
  pages={3733--3748},
  year={2021},
  publisher={IEEE}
}

@inproceedings{li2021metasaug,
  title={Metasaug: Meta semantic augmentation for long-tailed visual recognition},
  author={Li, Shuang and Gong, Kaixiong and Liu, Chi Harold and Wang, Yulin and Qiao, Feng and Cheng, Xinjing},
  booktitle={Proceedings of the IEEE/CVF Conference on Computer Vision and Pattern Recognition},
  pages={5212--5221},
  year={2021}
}

@article{cai2020joint,
  title={Joint contrastive learning with infinite possibilities},
  author={Cai, Qi and Wang, Yu and Pan, Yingwei and Yao, Ting and Mei, Tao},
  journal={Advances in Neural Information Processing Systems},
  volume={33},
  pages={12638--12648},
  year={2020}
}

@inproceedings{li2014cracked,
  title={Cracked tongue recognition using statistic feature},
  author={Li, Xiaoqiang and Shao, Qing and Yao, Qian},
  booktitle={2014 IEEE International Conference on Bioinformatics and Biomedicine (BIBM)},
  pages={72--73},
  year={2014},
  organization={IEEE}
}

@article{chengdong2022establishing,
  title={Establishing and validating a spotted tongue recognition and extraction model based on multiscale convolutional neural network},
  author={Chengdong, Peng and Li, WANG and Dongmei, JIANG and Nuo, Yang and Renming, CHEN and Changwu, DONG},
  journal={Digital Chinese Medicine},
  volume={5},
  number={1},
  pages={49--58},
  year={2022},
  publisher={Elsevier}
}

@article{li2021tongue,
  title={A tongue features fusion approach to predicting prediabetes and diabetes with machine learning},
  author={Li, Jun and Yuan, Pei and Hu, Xiaojuan and Huang, Jingbin and Cui, Longtao and Cui, Ji and Ma, Xuxiang and Jiang, Tao and Yao, Xinghua and Li, Jiacai and others},
  journal={Journal of Biomedical Informatics},
  volume={115},
  pages={103693},
  year={2021},
  publisher={Elsevier}
}

@book{kirschbaum2000atlas,
  title={Atlas of Chinese tongue diagnosis},
  author={Kirschbaum, Barbara},
  volume={1},
  year={2000},
  publisher={Eastland Press}
}

@article{li2002tongue,
  title={Tongue image matching using color content},
  author={Li, Chun Hung and Yuen, Pong C},
  journal={Pattern Recognition},
  volume={35},
  number={2},
  pages={407--419},
  year={2002},
  publisher={Elsevier}
}

@article{zhang2013tongue,
  title={Tongue color analysis for medical application},
  author={Zhang, Bob and Wang, Xingzheng and You, Jane and Zhang, David},
  journal={Evidence-Based Complementary and Alternative Medicine},
  volume={2013},
  number={1},
  pages={264742},
  year={2013},
  publisher={Wiley Online Library}
}

@article{wang2010optimized,
  title={An optimized tongue image color correction scheme},
  author={Wang, Xingzheng and Zhang, David},
  journal={IEEE Transactions on information technology in biomedicine},
  volume={14},
  number={6},
  pages={1355--1364},
  year={2010},
  publisher={IEEE}
}

@article{mansour2021internet,
  title={Internet of things and synergic deep learning based biomedical tongue color image analysis for disease diagnosis and classification},
  author={Mansour, Romany F and Althobaiti, Maha M and Ashour, Amal Adnan},
  journal={IEEE Access},
  volume={9},
  pages={94769--94779},
  year={2021},
  publisher={IEEE}
}

@article{ni2022tonguecaps,
  title={TongueCaps: An improved capsule network model for multi-classification of tongue color},
  author={Ni, Jinghong and Yan, Zhuangzhi and Jiang, Jiehui},
  journal={Diagnostics},
  volume={12},
  number={3},
  pages={653},
  year={2022},
  publisher={MDPI}
}

@article{avraham1988down,
  title={Down's syndrome: abnormal neuromuscular junction in tongue of transgenic mice with elevated levels of human Cu/Zn-superoxide dismutase},
  author={Avraham, Karen B and Schickler, Michael and Sapoznikov, Dan and Yarom, Rena and Groner, Yoram},
  journal={Cell},
  volume={54},
  number={6},
  pages={823--829},
  year={1988},
  publisher={Elsevier}
}

@article{erics1996dermatological,
  title={Dermatological manifestations of 71 Down syndrome children admitted to a clinical genetics unit},
  author={Erics, M and Balci, Sevim and Atakan, Nilg{\"u}n},
  journal={Clinical Genetics},
  volume={50},
  number={5},
  pages={317--320},
  year={1996},
  publisher={Wiley Online Library}
}

@article{al2019association,
  title={Association of geographic tongue and fissured tongue with ABO blood group among adult psoriasis patients: a novel study from a tertiary care hospital in Saudi Arabia},
  author={Al Qahtani, Nabeeh A and Deepthi, Angeline and Alhussain, Nada Mohammed and Al Shahrani, Bashayer Ayesh Mohammed and Alshehri, Hamza and Alhefzi, Amal and Joseph, Betsy},
  journal={Oral Surgery, Oral Medicine, Oral Pathology and Oral Radiology},
  volume={127},
  number={6},
  pages={490--497},
  year={2019},
  publisher={Elsevier}
}

@article{zargari2006prevalence,
  title={The prevalence and significance of fissured tongue and geographical tongue in psoriatic patients},
  author={Zargari, O},
  journal={Clinical and experimental dermatology},
  volume={31},
  number={2},
  pages={192--195},
  year={2006},
  publisher={Blackwell Publishing Ltd Oxford, UK}
}

@article{farman1976atrophic,
  title={Atrophic lesions of the tongue: a prevalence study among 175 diabetic patients},
  author={Farman, Allan G},
  journal={Journal of Oral Pathology \& Medicine},
  volume={5},
  number={5},
  pages={255--264},
  year={1976},
  publisher={Wiley Online Library}
}

@article{ozgursoy2009melkersson,
  title={Melkersson-Rosenthal syndrome revisited as a misdiagnosed disease},
  author={Ozgursoy, Ozan Bagis and Ozgursoy, Selmin Karatayli and Tulunay, Ozden and Kemal, Ozgur and Akyol, Aynur and Dursun, Gursel},
  journal={American journal of otolaryngology},
  volume={30},
  number={1},
  pages={33--37},
  year={2009},
  publisher={Elsevier}
}

@book{bing2010diagnostics,
  title={Diagnostics of traditional Chinese medicine},
  author={Bing, Zhu and Hongcai, Wang},
  year={2010},
  publisher={Singing Dragon}
}

@article{weiss2005association,
  title={The association of tongue scalloping with obstructive sleep apnea and related sleep pathology},
  author={Weiss, Todd M and Atanasov, Strahil and Calhoun, Karen H},
  journal={Otolaryngology—Head and Neck Surgery},
  volume={133},
  number={6},
  pages={966--971},
  year={2005},
  publisher={SAGE Publications Sage CA: Los Angeles, CA}
}

@article{tomooka2017scalloped,
  title={Scalloped tongue is associated with nocturnal intermittent hypoxia among community-dwelling Japanese: the Toon Health Study},
  author={Tomooka, K and Tanigawa, T and Sakurai, S and Maruyama, K and Eguchi, E and Nishioka, S and Miyoshi, N and Kakuto, H and Shimizu, G and Yamaoka, D and others},
  journal={Journal of Oral rehabilitation},
  volume={44},
  number={8},
  pages={602--609},
  year={2017},
  publisher={Wiley Online Library}
}

@article{pang2005tongue,
  title={Tongue image analysis for appendicitis diagnosis},
  author={Pang, Bo and Zhang, David and Wang, Kuanquan},
  journal={Information Sciences},
  volume={175},
  number={3},
  pages={160--176},
  year={2005},
  publisher={Elsevier}
}

@article{wang2022deep,
  title={Deep learning based tongue prickles detection in traditional Chinese medicine},
  author={Wang, Xinzhou and Luo, Siyan and Tian, Guihua and Rao, Xiangrong and He, Bin and Sun, Fuchun},
  journal={Evidence-Based Complementary and Alternative Medicine},
  volume={2022},
  number={1},
  pages={5899975},
  year={2022},
  publisher={Wiley Online Library}
}

@article{zhang2021computational,
  title={Computational traditional Chinese medicine diagnosis: a literature survey},
  author={Zhang, Qi and Zhou, Jianhang and Zhang, Bob},
  journal={Computers in Biology and Medicine},
  volume={133},
  pages={104358},
  year={2021},
  publisher={Elsevier}
}

@article{gong2005quantitative,
  title={Quantitative investigation on normal pathological tongue shape and correlation analysis between hypertension and syndrome},
  author={Gong, Y and Chen, H and Pu, J and Lian, Y and Chen, S},
  journal={China Journal of Traditional Chinese Medicine and Pharmacy},
  volume={12},
  year={2005}
}

@article{liu2008clinical,
  title={The clinical research of glossoscopy of acute cerebrovascular disease},
  author={Liu, MA and Xu, JP and Zhao, Y and Liu, ZX},
  journal={J Emerg Tradit Chin Med (Chin)},
  volume={17},
  pages={1552--1554},
  year={2008}
}

@article{pae1999tongue,
  title={Tongue shape in obstructive sleep apnea patients},
  author={Pae, Eung-Kwon and Lowe, Alan A},
  journal={The Angle Orthodontist},
  volume={69},
  number={2},
  pages={147--150},
  year={1999}
}

@article{huang2010tongue,
  title={Tongue shape classification by geometric features},
  author={Huang, Bo and Wu, Jinsong and Zhang, David and Li, Naimin},
  journal={Information Sciences},
  volume={180},
  number={2},
  pages={312--324},
  year={2010},
  publisher={Elsevier}
}

@article{li2022multi,
  title={A multi-step approach for tongue image classification in patients with diabetes},
  author={Li, Jun and Huang, Jingbin and Jiang, Tao and Tu, Liping and Cui, Longtao and Cui, Ji and Ma, Xuxiang and Yao, Xinghua and Shi, Yulin and Wang, Sihan and others},
  journal={Computers in Biology and Medicine},
  volume={149},
  pages={105935},
  year={2022},
  publisher={Elsevier}
}

@article{ni2022tonguecaps,
  title={TongueCaps: An improved capsule network model for multi-classification of tongue color},
  author={Ni, Jinghong and Yan, Zhuangzhi and Jiang, Jiehui},
  journal={Diagnostics},
  volume={12},
  number={3},
  pages={653},
  year={2022},
  publisher={MDPI}
}

@article{yuan2023development,
  title={Development of a tongue image-based machine learning tool for the diagnosis of gastric cancer: a prospective multicentre clinical cohort study},
  author={Yuan, Li and Yang, Lin and Zhang, Shichuan and Xu, Zhiyuan and Qin, Jiangjiang and Shi, Yunfu and Yu, Pengcheng and Wang, Yi and Bao, Zhehan and Xia, Yuhang and others},
  journal={EClinicalMedicine},
  volume={57},
  year={2023},
  publisher={Elsevier}
}

@article{mathew2023expacvo,
  title={ExpACVO-Hybrid Deep learning: Exponential Anti Corona Virus Optimization enabled Hybrid Deep learning for tongue image segmentation towards diabetes mellitus detection},
  author={Mathew, Jimsha K and Sathyalakshmi, S},
  journal={Biomedical Signal Processing and Control},
  volume={83},
  pages={104635},
  year={2023},
  publisher={Elsevier}
}

@article{chung2023tongue,
  title={Tongue diagnosis index of chronic kidney disease},
  author={Chung, Chia-Jung and Wu, Chien-Hsing and Hu, Wen-Long and Shih, Chun-Han and Liao, Yen-Nung and Hung, Yu-Chiang},
  journal={Biomedical Journal},
  volume={46},
  number={1},
  pages={170--178},
  year={2023},
  publisher={Elsevier}
}

@article{li2021diabetes,
  title={Diabetes tongue image classification using machine learning and deep learning},
  author={Li, Jun and Hu, Xiaojuan and Tu, Liping and Cui, Longtao and Jiang, Tao and Cui, Ji and Ma, Xuxiang and Yao, Xinghua and Shi, Yulin and Wang, Sihan and others},
  year={2021}
}

@article{weng2021weakly,
  title={A weakly supervised tooth-mark and crack detection method in tongue image},
  author={Weng, Hui and Li, Lei and Lei, Huangwei and Luo, Zhiming and Li, Candong and Li, Shaozi},
  journal={Concurrency and Computation: Practice and Experience},
  volume={33},
  number={16},
  pages={e6262},
  year={2021},
  publisher={Wiley Online Library}
}

@article{zhou2022weakly,
  title={Weakly supervised deep learning for tooth-marked tongue recognition},
  author={Zhou, Jianguo and Li, Shangxuan and Wang, Xuesong and Yang, Zizhu and Hou, Xinyuan and Lai, Wei and Zhao, Shifeng and Deng, Qingqiong and Zhou, Wu},
  journal={Frontiers in Physiology},
  volume={13},
  pages={847267},
  year={2022},
  publisher={Frontiers Media SA}
}

@inproceedings{xue2018cracked,
  title={Cracked tongue recognition based on deep features and multiple-instance SVM},
  author={Xue, Yushan and Li, Xiaoqiang and Cui, Qing and Wang, Lu and Wu, Pin},
  booktitle={Advances in Multimedia Information Processing--PCM 2018: 19th Pacific-Rim Conference on Multimedia, Hefei, China, September 21-22, 2018, Proceedings, Part II 19},
  pages={642--652},
  year={2018},
  organization={Springer}
}

@article{wang2022deep,
  title={Deep learning based tongue prickles detection in traditional Chinese medicine},
  author={Wang, Xinzhou and Luo, Siyan and Tian, Guihua and Rao, Xiangrong and He, Bin and Sun, Fuchun},
  journal={Evidence-Based Complementary and Alternative Medicine},
  volume={2022},
  number={1},
  pages={5899975},
  year={2022},
  publisher={Wiley Online Library}
}

@article{li2018tooth,
  title={Tooth-marked tongue recognition using multiple instance learning and CNN features},
  author={Li, Xiaoqiang and Zhang, Yin and Cui, Qing and Yi, Xiaoming and Zhang, Yi},
  journal={IEEE Transactions on Cybernetics},
  volume={49},
  number={2},
  pages={380--387},
  year={2018},
  publisher={IEEE}
}

@article{liu2020variations,
  title={Variations of oral microbiome in chronic insomnia patients with different tongue features},
  author={Liu, Meng and Wang, Xiting and Wu, Fengzhi and Dai, Ning and Chen, Mindan and Yu, Jiaojiao and Guan, Jing and Li, Feng},
  journal={The American journal of Chinese medicine},
  volume={48},
  number={04},
  pages={923--944},
  year={2020},
  publisher={World Scientific}
}

@article{kang2022microbial,
  title={Microbial characteristics of common tongue coatings in patients with precancerous lesions of the upper gastrointestinal tract},
  author={Kang, Xiaoyu and Lu, Bin and Xiao, Pan and Hua, Zhaolai and Shen, Rui and Wu, Jianping and Wu, Juan and Wu, Zhenfeng and Cheng, Chun and Zhang, Junfeng},
  journal={Journal of Healthcare Engineering},
  volume={2022},
  number={1},
  pages={7598427},
  year={2022},
  publisher={Wiley Online Library}
}

@article{takeshita2010microfloral,
  title={Microfloral characterization of the tongue coating and associated risk for pneumonia-related health problems in institutionalized older adults},
  author={Takeshita, Toru and Tomioka, Mikiko and Shimazaki, Yoshihiro and Matsuyama, Miwa and Koyano, Kiyoshi and Matsuda, Koichi and Yamashita, Yoshihisa},
  journal={Journal of the American Geriatrics Society},
  volume={58},
  number={6},
  pages={1050--1057},
  year={2010},
  publisher={Wiley Online Library}
}

@article{asakawa2018tongue,
  title={Tongue microbiota and oral health status in community-dwelling elderly adults},
  author={Asakawa, Mikari and Takeshita, Toru and Furuta, Michiko and Kageyama, Shinya and Takeuchi, Kenji and Hata, Jun and Ninomiya, Toshiharu and Yamashita, Yoshihisa},
  journal={Msphere},
  volume={3},
  number={4},
  pages={10--1128},
  year={2018},
  publisher={Am Soc Microbiol}
}

@article{zhao2013differences,
  title={Differences in metabolites of different tongue coatings in patients with chronic hepatitis B},
  author={Zhao, Yu and Gou, Xiao-jun and Dai, Jian-ye and Peng, Jing-hua and Feng, Qin and Sun, Shu-jun and Cao, Hui-juan and Zheng, Ning-ning and Fang, Jun-wei and Jiang, Jian and others},
  journal={Evidence-Based Complementary and Alternative Medicine},
  volume={2013},
  number={1},
  pages={204908},
  year={2013},
  publisher={Wiley Online Library}
}

@article{tang2022pathological,
  title={Pathological change of chronic hepatitis B patients with different tongue coatings by circular multi-omics integrated analysis},
  author={Tang, Yi-shuang and Guo, Jian-chun and Xu, Lin and Zhang, Xiao-na and Shen, Xiao-ping and Hai, Ya-mei and Mao, Yu-feng and Hu, Yi-yang and Zhao, Yu},
  journal={Chinese journal of integrative medicine},
  volume={28},
  pages={28--35},
  year={2022},
  publisher={Springer}
}

@article{de2016altered,
  title={Altered mucosal microbiome diversity and disease severity in Sj{\"o}gren syndrome},
  author={de Paiva, Cintia S and Jones, Dan B and Stern, Michael E and Bian, Fang and Moore, Quianta L and Corbiere, Shani and Streckfus, Charles F and Hutchinson, Diane S and Ajami, Nadim J and Petrosino, Joseph F and others},
  journal={Scientific Reports},
  volume={6},
  number={1},
  pages={23561},
  year={2016},
  publisher={Nature Publishing Group UK London}
}

@article{dafar2017lingual,
  title={Lingual microbiota profiles of patients with geographic tongue},
  author={Dafar, Amal and Bankvall, Maria and {\c{C}}evik-Aras, H{\"u}lya and Jontell, Mats and Sj{\"o}berg, Fei},
  journal={Journal of Oral Microbiology},
  volume={9},
  number={1},
  pages={1355206},
  year={2017},
  publisher={Taylor \& Francis}
}

@article{dang2012evidence,
  title={Evidence of an increased pathogenic footprint in the lingual microbiome of untreated HIV infected patients},
  author={Dang, Angeline T and Cotton, Sean and Sankaran-Walters, Sumathi and Li, Chin-Shang and Lee, Chia-Yuan Michael and Dandekar, Satya and Paster, Bruce J and George, Michael D},
  journal={BMC microbiology},
  volume={12},
  pages={1--10},
  year={2012},
  publisher={Springer}
}

@article{hsu2019tongue,
  title={The tongue features associated with type 2 diabetes mellitus},
  author={Hsu, Po-Chi and Wu, Han-Kuei and Huang, Yu-Chuen and Chang, Hen-Hong and Lee, Tsung-Chieh and Chen, Yi-Ping and Chiang, John Y and Lo, Lun-Chien},
  journal={Medicine},
  volume={98},
  number={19},
  pages={e15567},
  year={2019},
  publisher={LWW}
}

@article{kamaraj2011detection,
  title={Detection of odoriferous subgingival and tongue microbiota in diabetic and nondiabetic patients with oral malodor using polymerase chain reaction},
  author={Kamaraj, Dinesh R and Bhushan, Kala S and Laxman, Vandana K and Mathew, John},
  journal={Indian Journal of Dental Research},
  volume={22},
  number={2},
  pages={260--265},
  year={2011},
  publisher={Medknow}
}

@article{chen2024depth,
  title={In-depth metaproteomics analysis of tongue coating for gastric cancer: a multicenter diagnostic research study},
  author={Chen, Jiahui and Sun, Yingying and Li, Jie and Lyu, Mengge and Yuan, Li and Sun, Jiancheng and Chen, Shangqi and Hu, Can and Wei, Qing and Xu, Zhiyuan and others},
  journal={Microbiome},
  volume={12},
  number={1},
  pages={6},
  year={2024},
  publisher={Springer}
}

@article{abe2008tongue,
  title={Tongue-coating as risk indicator for aspiration pneumonia in edentate elderly},
  author={Abe, Shu and Ishihara, Kazuyuki and Adachi, Mieko and Okuda, Katsuji},
  journal={Archives of Gerontology and Geriatrics},
  volume={47},
  number={2},
  pages={267--275},
  year={2008},
  publisher={Elsevier}
}

@article{tang2021research,
  title={Research on multiple-instance learning for tongue coating classification},
  author={Tang, Yonghui and Sun, Yue and Chiang, John Y and Li, Xiaoqiang},
  journal={IEEE Access},
  volume={9},
  pages={66361--66370},
  year={2021},
  publisher={IEEE}
}

@article{okawa2023developing,
  title={Developing tongue coating status assessment using image recognition with deep learning},
  author={Okawa, Jumpei and Hori, Kazuhiro and Izuno, Hiromi and Fukuda, Masayo and Ujihashi, Takako and Kodama, Shohei and Yoshimoto, Tasuku and Sato, Rikako and Ono, Takahiro},
  journal={Journal of Prosthodontic Research},
  pages={JPR\_D\_23\_00117},
  year={2023},
  publisher={Japan Prosthodontic Society}
}

@article{noguchi2023reliability,
  title={Reliability of non-contact tongue diagnosis for Sj{\"o}gren's syndrome using machine learning method},
  author={Noguchi, Keigo and Saito, Ichiro and Namiki, Takao and Yoshimura, Yuichiro and Nakaguchi, Toshiya},
  journal={Scientific Reports},
  volume={13},
  number={1},
  pages={1334},
  year={2023},
  publisher={Nature Publishing Group UK London}
}

@article{ortega2021understanding,
  title={Understanding chronic venous disease: a critical overview of its pathophysiology and medical management},
  author={Ortega, Miguel A and Fraile-Mart{\'\i}nez, Oscar and Garc{\'\i}a-Montero, Cielo and {\'A}lvarez-Mon, Miguel A and Chaowen, Chen and Ruiz-Grande, Fernando and Pekarek, Leonel and Monserrat, Jorge and As{\'u}nsolo, Angel and Garc{\'\i}a-Honduvilla, Natalio and others},
  journal={Journal of Clinical Medicine},
  volume={10},
  number={15},
  pages={3239},
  year={2021},
  publisher={MDPI}
}

@article{xiang2012change,
  title={Change of plasma osteoprotegerin and its association with endothelial dysfunction before and after exercise in Hashimoto’s thyroiditis with euthyroidism},
  author={Xiang, G and Xiang, L and Wang, H and Dong, J},
  journal={Experimental and Clinical Endocrinology \& Diabetes},
  volume={120},
  number={09},
  pages={529--534},
  year={2012},
  publisher={{\copyright} JA Barth Verlag in Georg Thieme Verlag KG}
}

@article{jakubowska2024diagnosis,
  title={Diagnosis, Clinical Manifestations and Treatment of Lyme Disease},
  author={Jakubowska, Katarzyna and Janocha, Aleksandra and Jerzak, Aneta and Ziemba, Pawe{\l}},
  journal={Quality in Sport},
  volume={18},
  pages={53283--53283},
  year={2024}
}

@inproceedings{chen2017computerized,
  title={Computerized analysis of tongue sub-lingual veins to detect lung and breast cancers},
  author={Chen, Feng and Zhang, David and Wu, Jian and Zhang, Bob},
  booktitle={2017 3rd IEEE International Conference on Computer and Communications (ICCC)},
  pages={2708--2712},
  year={2017},
  organization={IEEE}
}

@article{wang2023core,
  title={Core characteristics of sublingual veins analysis and its relationship with hypertension},
  author={Wang, Yu and Li, Jun and Shi, Yulin and Jiang, Tao and Tu, Liping and Xu, Jiatuo},
  journal={Technology and Health Care},
  volume={32},
  number={3},
  pages={1641--1656},
  year={2023},
  publisher={SAGE Publications Sage UK: London, England}
}

@book{zhang2017tongue,
  title={Tongue image analysis},
  author={Zhang, David and Zhang, Hongzhi and Zhang, Bob and others},
  year={2017},
  publisher={Springer}
}

@article{chiu2002objective,
  title={Objective assessment of blood stasis using computerized inspection of sublingual veins},
  author={Chiu, Chuang-Chien and Lan, Chen-Yen and Chang, Yung-Hsien},
  journal={Computer Methods and Programs in Biomedicine},
  volume={69},
  number={1},
  pages={1--12},
  year={2002},
  publisher={Elsevier}
}

@article{yan2009computerized,
  title={Computerized feature quantification of sublingual veins from color sublingual images},
  author={Yan, Zifei and Wang, Kuanquan and Li, Naimin},
  journal={Computer Methods and Programs in Biomedicine},
  volume={93},
  number={2},
  pages={192--205},
  year={2009},
  publisher={Elsevier}
}

@article{zhou2021two,
  title={Two-phase non-invasive multi-disease detection via sublingual region},
  author={Zhou, Jianhang and Zhang, Qi and Zhang, Bob},
  journal={Computers in Biology and Medicine},
  volume={137},
  pages={104782},
  year={2021},
  publisher={Elsevier}
}

@article{sircan2022investigating,
  title={Investigating spectroscopic measurement of sublingual veins and tissue to estimate central venous oxygen saturation},
  author={Sircan-Kucuksayan, Aslinur and Eray, Oktay and Buyukaksu, Murat and Gumus, Birce and Dursun, Oguz and Canpolat, Murat},
  journal={Technology and Health Care},
  volume={30},
  number={3},
  pages={541--549},
  year={2022},
  publisher={IOS Press}
}

@article{wu2019tongue,
  title={Tongue image alignment via conformal mapping for disease detection},
  author={Wu, Jian and Zhang, Bob and Xu, Yong and Zhang, David},
  journal={IEEE Access},
  volume={8},
  pages={9796--9808},
  year={2019},
  publisher={IEEE}
}

@article{cui2019tongue,
  title={Tongue coating microbiome as a potential biomarker for gastritis including precancerous cascade},
  author={Cui, Jiaxing and Cui, Hongfei and Yang, Mingran and Du, Shiyu and Li, Junfeng and Li, Yingxue and Liu, Liyang and Zhang, Xuegong and Li, Shao},
  journal={Protein \& cell},
  volume={10},
  number={7},
  pages={496--509},
  year={2019},
  publisher={Oxford University Press}
}

@article{jiang2021application,
  title={Application of computer tongue image analysis technology in the diagnosis of NAFLD},
  author={Jiang, Tao and Guo, Xiao-jing and Tu, Li-ping and Lu, Zhou and Cui, Ji and Ma, Xu-xiang and Hu, Xiao-juan and Yao, Xing-hua and Cui, Long-tao and Li, Yong-zhi and others},
  journal={Computers in Biology and Medicine},
  volume={135},
  pages={104622},
  year={2021},
  publisher={Elsevier}
}

@article{ding2021application,
  title={Application of an extreme learning machine network with particle swarm optimization in syndrome classification of primary liver cancer},
  author={Ding, Liang and Zhang, Xin-you and Wu, Di-yao and Liu, Meng-ling},
  journal={Journal of Integrative Medicine},
  volume={19},
  number={5},
  pages={395--407},
  year={2021},
  publisher={Elsevier}
}


@article{shang2022correlation,
  title={Correlation analysis between characteristics under gastroscope and image information of tongue in patients with chronic gastritis},
  author={Shang, Zimeng and Zhengguang, DU and Bei, GUAN and Xingyu, JI and Longchang, CHEN and Yongji, WANG and Yun, MA},
  journal={Journal of Traditional Chinese Medicine},
  volume={42},
  number={1},
  pages={102},
  year={2022},
  publisher={Journal of Traditional Chinese Medicine}
}

@article{lo2015tcm,
  title={TCM tongue diagnosis index of early-stage breast cancer},
  author={Lo, Lun-chien and Cheng, Tsung-Lin and Chen, Yi-Jing and Natsagdorj, Sainbuyan and Chiang, John Y},
  journal={Complementary Therapies in Medicine},
  volume={23},
  number={5},
  pages={705--713},
  year={2015},
  publisher={Elsevier}
}

@article{li2021establishment,
  title={Establishment of noninvasive diabetes risk prediction model based on tongue features and machine learning techniques},
  author={Li, Jun and Chen, Qingguang and Hu, Xiaojuan and Yuan, Pei and Cui, Longtao and Tu, Liping and Cui, Ji and Huang, Jingbin and Jiang, Tao and Ma, Xuxiang and others},
  journal={International Journal of Medical Informatics},
  volume={149},
  pages={104429},
  year={2021},
  publisher={Elsevier}
}

@article{li2022multi,
  title={A multi-step approach for tongue image classification in patients with diabetes},
  author={Li, Jun and Huang, Jingbin and Jiang, Tao and Tu, Liping and Cui, Longtao and Cui, Ji and Ma, Xuxiang and Yao, Xinghua and Shi, Yulin and Wang, Sihan and others},
  journal={Computers in Biology and Medicine},
  volume={149},
  pages={105935},
  year={2022},
  publisher={Elsevier}
}

@article{mathew2023expacvo,
  title={ExpACVO-Hybrid Deep learning: Exponential Anti Corona Virus Optimization enabled Hybrid Deep learning for tongue image segmentation towards diabetes mellitus detection},
  author={Mathew, Jimsha K and Sathyalakshmi, S},
  journal={Biomedical Signal Processing and Control},
  volume={83},
  pages={104635},
  year={2023},
  publisher={Elsevier}
}

@article{zhang2023multiple,
  title={Multiple color representation and fusion for diabetes mellitus diagnosis based on back tongue images},
  author={Zhang, Nannan and Jiang, Zhixing and Li, JinXing and Zhang, David},
  journal={Computers in Biology and Medicine},
  volume={155},
  pages={106652},
  year={2023},
  publisher={Elsevier}
}

@article{jiang2022deep,
  title={Deep Learning Multi-label Tongue Image Analysis and Its Application in a Population Undergoing Routine Medical Checkup},
  author={Jiang, Tao and Lu, Zhou and Hu, Xiaojuan and Zeng, Lingzhi and Ma, Xuxiang and Huang, Jingbin and Cui, Ji and Tu, Liping and Zhou, Changle and Yao, Xinghua and others},
  journal={Evidence-Based Complementary and Alternative Medicine},
  volume={2022},
  number={1},
  pages={3384209},
  year={2022},
  publisher={Wiley Online Library}
}

@article{tiryaki2024artificial,
  title={Artificial intelligence in tongue diagnosis: classification of tongue lesions and normal tongue images using deep convolutional neural network},
  author={Tiryaki, Burcu and Torenek-Agirman, Kubra and Miloglu, Ozkan and Korkmaz, Berfin and Ozbek, {\.I}brahim Yucel and Oral, Emin Argun},
  journal={BMC Medical Imaging},
  volume={24},
  number={1},
  pages={59},
  year={2024},
  publisher={Springer}
}

@article{zhu2022framework,
  title={A framework to predict gastric cancer based on tongue features and deep learning},
  author={Zhu, Xiaolong and Ma, Yuhang and Guo, Dong and Men, Jiuzhang and Xue, Chenyang and Cao, Xiyuan and Zhang, Zhidong},
  journal={Micromachines},
  volume={14},
  number={1},
  pages={53},
  year={2022},
  publisher={MDPI}
}

@article{wang2013phlegm,
  title={Phlegm-dampness constitution: genomics, susceptibility, adjustment and treatment with traditional Chinese medicine},
  author={Wang, JI and Wang, QI and Li, Lingru and Li, Yingshuai and Zhang, Huimin and Zheng, Luyu and Yang, Lingling and Zheng, Yanfei and Yang, Yin and Peng, Guiying and others},
  journal={The American Journal of Chinese Medicine},
  volume={41},
  number={02},
  pages={253--262},
  year={2013},
  publisher={World Scientific}
}

@inproceedings{liu2014study,
  title={The study of the constitution, mucosal inflammation, Chinese medicine syndrome types and clinical pathology in IgA nephropathy},
  author={Liu, Li-Chang and Liu, Xu-Sheng and Wang, Tao and Liu, Xin and Yu, Hong-Lei and Zou, Chuan and Wu, Yi-Fan},
  booktitle={2014 IEEE International Conference on Bioinformatics and Biomedicine (BIBM)},
  pages={112--115},
  year={2014},
  organization={IEEE}
}

@article{wang2011cognition,
  title={Cognition research and constitutional classification in Chinese medicine},
  author={Wang, Ji and Li, Yingshuai and Ni, Cheng and Zhang, Huimin and Li, Lingru and Wang, Qi},
  journal={The American journal of Chinese medicine},
  volume={39},
  number={04},
  pages={651--660},
  year={2011},
  publisher={World Scientific}
}

@article{wong2013validation,
  title={Validation of the constitution in Chinese medicine questionnaire: does the traditional Chinese medicine concept of body constitution exist?},
  author={Wong, Wendy and Lam, Cindy Lo Kuen and Wong, Vivian Taam and Yang, Zhi Min and Ziea, Eric TC and Kwan, Andrew Ka Lun},
  journal={Evidence-Based Complementary and Alternative Medicine},
  volume={2013},
  number={1},
  pages={481491},
  year={2013},
  publisher={Wiley Online Library}
}

@article{liang2023tongue,
  title={Tongue diagnostic parameters-based diagnostic signature in coronary artery disease patients with clopidogrel resistance after percutaneous coronary intervention},
  author={Liang, Bo and Li, Rui and Lu, Jia and Tian, Xiao-Jie and Gu, Ning},
  journal={EXPLORE},
  volume={19},
  number={4},
  pages={528--535},
  year={2023},
  publisher={Elsevier}
}

@article{zhang2019unified,
  title={A unified smart Chinese medicine framework for healthcare and medical services},
  author={Zhang, Qingchen and Bai, Changchuan and Yang, Laurence T and Chen, Zhikui and Li, Peng and Yu, Hang},
  journal={IEEE/ACM Transactions on Computational Biology and Bioinformatics},
  volume={18},
  number={3},
  pages={882--890},
  year={2019},
  publisher={IEEE}
}

@article{hu2019automatic,
  title={Automatic construction of Chinese herbal prescriptions from tongue images using CNNs and auxiliary latent therapy topics},
  author={Hu, Yang and Wen, Guihua and Liao, Huiqiang and Wang, Changjun and Dai, Dan and Yu, Zhiwen},
  journal={IEEE Transactions on Cybernetics},
  volume={51},
  number={2},
  pages={708--721},
  year={2019},
  publisher={IEEE}
}

@article{gu2024classifying,
  title={Classifying Chinese medicine constitution using multimodal deep-learning model},
  author={Gu, Tian-yu and Yan, Zhuang-zhi and Jiang, Jie-hui},
  journal={Chinese Journal of Integrative Medicine},
  volume={30},
  number={2},
  pages={163--170},
  year={2024},
  publisher={Springer}
}

@article{hu2022classification,
  title={Classification of fissured tongue images using deep neural networks},
  author={Hu, Junwei and Yan, Zhuangzhi and Jiang, Jiehui},
  journal={Technology and Health Care},
  volume={30},
  number={S1},
  pages={271--283},
  year={2022},
  publisher={IOS Press}
}

@article{lo2015tcm,
  title={TCM tongue diagnosis index of early-stage breast cancer},
  author={Lo, Lun-chien and Cheng, Tsung-Lin and Chen, Yi-Jing and Natsagdorj, Sainbuyan and Chiang, John Y},
  journal={Complementary Therapies in Medicine},
  volume={23},
  number={5},
  pages={705--713},
  year={2015},
  publisher={Elsevier}
}

@article{jiang2021application,
  title={Application of computer tongue image analysis technology in the diagnosis of NAFLD},
  author={Jiang, Tao and Guo, Xiao-jing and Tu, Li-ping and Lu, Zhou and Cui, Ji and Ma, Xu-xiang and Hu, Xiao-juan and Yao, Xing-hua and Cui, Long-tao and Li, Yong-zhi and others},
  journal={Computers in Biology and Medicine},
  volume={135},
  pages={104622},
  year={2021},
  publisher={Elsevier}
}

@article{zhang2022automated,
  title={Automated Screening of COVID-19-Based Tongue Image on Chinese Medicine},
  author={Zhang, Guang and He, Xueying and Li, Delin and Tian, Cuihuan and Wei, Benzheng},
  journal={BioMed Research International},
  volume={2022},
  number={1},
  pages={6825576},
  year={2022},
  publisher={Wiley Online Library}
}

@article{kainuma2015association,
  title={The association between objective tongue color and endoscopic findings: results from the Kyushu and Okinawa population study (KOPS)},
  author={Kainuma, Mosaburo and Furusyo, Norihiro and Urita, Yoshihisa and Nagata, Masaharu and Ihara, Takeshi and Oji, Takeshi and Nakaguchi, Toshiya and Namiki, Takao and Hayashi, Jun},
  journal={BMC Complementary and Alternative Medicine},
  volume={15},
  pages={1--8},
  year={2015},
  publisher={Springer}
}

@article{wang2007region,
  title={Region partition and feature matching based color recognition of tongue image},
  author={Wang, Yong-Gang and Yang, Jie and Zhou, Yue and Wang, Yu-Zhong},
  journal={Pattern recognition letters},
  volume={28},
  number={1},
  pages={11--19},
  year={2007},
  publisher={Elsevier}
}

@article{dhaygude2014review,
  title={A review of thyroid disorder detection using medical images},
  author={Dhaygude, P and Handore, SM},
  journal={International Journal on Recent and Innovation Trends in Computing and Communication},
  volume={2},
  number={12},
  pages={4194--4197},
  year={2014}
}

@article{zhang2013detecting,
  title={Detecting diabetes mellitus and nonproliferative diabetic retinopathy using tongue color, texture, and geometry features},
  author={Zhang, Bob and Kumar, BVK Vijaya and Zhang, David},
  journal={IEEE transactions on biomedical engineering},
  volume={61},
  number={2},
  pages={491--501},
  year={2013},
  publisher={IEEE}
}

@article{xin2018automatic,
  title={Automatic tongue verification based on appearance manifold learning in image sequences for the Internet of medical things platform},
  author={Xin, Yang and Cao, Yankun and Liu, Zhi and Chen, Yuling and Cui, Lizhen and Zhu, Yaowen and Hou, Haixia and Zhao, Guangzhe and Wang, Mingyu},
  journal={IEEE Access},
  volume={6},
  pages={43885--43891},
  year={2018},
  publisher={IEEE}
}

@article{xin2018automatic,
  title={Automatic tongue verification based on appearance manifold learning in image sequences for the Internet of medical things platform},
  author={Xin, Yang and Cao, Yankun and Liu, Zhi and Chen, Yuling and Cui, Lizhen and Zhu, Yaowen and Hou, Haixia and Zhao, Guangzhe and Wang, Mingyu},
  journal={IEEE Access},
  volume={6},
  pages={43885--43891},
  year={2018},
  publisher={IEEE}
}

@article{zhong2024deep,
  title={Deep learning-based recognition of stained tongue coating images},
  author={Zhong, Liqin and Xin, Guojiang and Peng, Qinghua and Cui, Ji and Zhu, Lei and Liang, Hao},
  journal={Digital Chinese Medicine},
  volume={7},
  number={2},
  pages={129--136},
  year={2024},
  publisher={Elsevier}
}

@article{xiang2020application,
  title={Application of convolutional neural network algorithm in diagnosis of chronic cough and tongue in children with traditional Chinese medicine},
  author={Xiang, Zhengke and Tang, Min and Yang, Huan and Tan, Congrong},
  journal={Journal of Medical Imaging and Health Informatics},
  volume={10},
  number={2},
  pages={401--409},
  year={2020},
  publisher={American Scientific Publishers}
}

@article{liao2014diabetes,
  title={Diabetes with pyogenic liver abscess—A perspective on tongue assessment in traditional Chinese medicine},
  author={Liao, Pei-Yung and Hsu, Po-Chi and Chen, Jia-Ming and Chiang, John Y and Lo, Lun-Chien},
  journal={Complementary Therapies in Medicine},
  volume={22},
  number={2},
  pages={341--348},
  year={2014},
  publisher={Elsevier}
}

@article{liang2020tongue,
  title={Tongue diagnosis and treatment in traditional Chinese medicine for severe COVID-19: a case report},
  author={Liang, Keji and Huang, Xiaodan and Chen, Hua and Qiu, Liling and Zhuang, Yanshan and Zou, Chuan and Bai, Yunpeng and Huang, Yisheng},
  journal={Annals of Palliative Medicine},
  volume={9},
  number={4},
  pages={2400407--2402407},
  year={2020},
  publisher={AME Publishing Company}
}

@article{marhamati2023laiu,
  title={LAIU-Net: a learning-to-augment incorporated robust U-Net for depressed humans’ tongue segmentation},
  author={Marhamati, Mahmoud and Zadeh, Ali Asghar Latifi and Fard, Masoud Mozhdehi and Hussain, Mohammad Arafat and Jafarnezhad, Khalegh and Jafarnezhad, Ahad and Bakhtoor, Mahdi and Momeny, Mohammad},
  journal={Displays},
  volume={76},
  pages={102371},
  year={2023},
  publisher={Elsevier}
}

@article{li2022research,
  title={Research on data analysis network of TCM tongue diagnosis based on deep learning technology},
  author={Li, Zongrun and Ren, Xiujuan and Xiao, Lin and Qi, Jing and Fu, Tianli and Li, Weihong},
  journal={Journal of Healthcare Engineering},
  volume={2022},
  number={1},
  pages={9372807},
  year={2022},
  publisher={Wiley Online Library}
}

@article{zhang2010dynamic,
  title={Dynamic tongueprint: A novel biometric identifier},
  author={Zhang, David and Liu, Zhi and Yan, Jing-qi},
  journal={Pattern Recognition},
  volume={43},
  number={3},
  pages={1071--1082},
  year={2010},
  publisher={Elsevier}
}

@article{zeng2023logical,
  title={Logical Rule-Based Knowledge Graph Reasoning: A Comprehensive Survey},
  author={Zeng, Zefan and Cheng, Qing and Si, Yuehang},
  journal={Mathematics},
  volume={11},
  number={21},
  pages={4486},
  year={2023},
  publisher={MDPI}
}

@article{futia2020integration,
  title={On the integration of knowledge graphs into deep learning models for a more comprehensible AI—Three challenges for future research},
  author={Futia, Giuseppe and Vetr{\`o}, Antonio},
  journal={Information},
  volume={11},
  number={2},
  pages={122},
  year={2020},
  publisher={MDPI}
}

@misc{bahammam2022publicly,
  title={Publicly available health research datasets: opportunities and responsibilities},
  author={BaHammam, Ahmed S and Chee, Michael WL},
  journal={Nature and Science of Sleep},
  pages={1709--1712},
  year={2022},
  publisher={Taylor \& Francis}
}

@article{alberto2023impact,
  title={The impact of commercial health datasets on medical research and health-care algorithms},
  author={Alberto, Isabelle Rose I and Alberto, Nicole Rose I and Ghosh, Arnab K and Jain, Bhav and Jayakumar, Shruti and Martinez-Martin, Nicole and McCague, Ned and Moukheiber, Dana and Moukheiber, Lama and Moukheiber, Mira and others},
  journal={The Lancet Digital Health},
  volume={5},
  number={5},
  pages={e288--e294},
  year={2023},
  publisher={Elsevier}
}

@article{kaeseler2022feature,
  title={Feature and classification analysis for detection and classification of tongue movements from single-trial pre-movement EEG},
  author={K{\ae}seler, Rasmus L and Johansson, Tim Warburg and Struijk, Lotte NS Andreasen and Jochumsen, Mads},
  journal={IEEE Transactions on Neural Systems and Rehabilitation Engineering},
  volume={30},
  pages={678--687},
  year={2022},
  publisher={IEEE}
}
