# Supplementary material for: Computerized tongue image analysis for non-invasive disease screening: a review
Source: Chin Med. 2025 Nov 21;20:196. doi: 10.1186/s13020-025-01242-7 (PMC12636213; doi:10.1186/s13020-025-01242-7)
Supplement: Supplementary file 1 [file 13020_2025_1242_MOESM1_ESM.zip › Chinese Medicine_appendix/sn-article.aux]

\relax 
\bibstyle{sn-nature}
\providecommand\hyper@newdestlabel[2]{}
\providecommand\HyField@AuxAddToFields[1]{}
\providecommand\HyField@AuxAddToCoFields[2]{}
\citation{zhu2010exploratory}
\citation{wiseman1995fundamentals,barbara1998atlas}
\providecommand \oddpage@label [2]{}
\Newlabel{1}{1}
\Newlabel{2}{2}
\citation{shenyi2023dark,lechner2005vitamin,sun2012significant,han2016potential}
\citation{huang2023tongue,pae1999tongue}
\citation{wu2019application,van2013tongue}
\citation{gao2023}
\citation{barbara1998atlas,zhang2017introduction}
\citation{lu2019randomised,li2022multi,zhang2013detecting}
\citation{zhang2013detecting,zhang2017introduction,li2022multi}
\@writefile{toc}{\contentsline {section}{\numberline {1}Introduction}{2}{section.1}\protected@file@percent }
\newlabel{sec:introduction}{{1}{2}{Introduction}{section.1}{}}
\citation{jung2012review,tania2019advances,feng2022research,liu2023survey}
\citation{zhang2006computer,chiu2000novel}
\citation{zhang2023tongue,zhi2007classification,li2011sublingual}
\citation{mozaffari2020encoder,mozaffari2020deep}
\@writefile{lof}{\contentsline {figure}{\numberline {1}{\ignorespaces \textcolor {red}{Relationship between traditional TD and the CTIA. The middle part of this figure showcasing the medical examination example is generated by \textbf  {GPT-4 (OpenAI)}. To objectify traditional TD, CTIA (a) employs tongue imaging devices in either a standardized environment or an open environment to collect tongue images, (b) preprocesses collected images by conducting color correlation, tongue segmentation, and data augmentation, (c) constructs dataset, (d) feature extraction to describe various tongue characteristics, and (e) trains diagnosis model via machine learning approaches for tongue image recognition and disease detection.}}}{3}{figure.1}\protected@file@percent }
\newlabel{fig:TD}{{1}{3}{\textcolor {red}{Relationship between traditional TD and the CTIA. The middle part of this figure showcasing the medical examination example is generated by \textbf {GPT-4 (OpenAI)}. To objectify traditional TD, CTIA (a) employs tongue imaging devices in either a standardized environment or an open environment to collect tongue images, (b) preprocesses collected images by conducting color correlation, tongue segmentation, and data augmentation, (c) constructs dataset, (d) feature extraction to describe various tongue characteristics, and (e) trains diagnosis model via machine learning approaches for tongue image recognition and disease detection.}}{figure.1}{}}
\citation{mccamy1976color,li2000regularized,zhao2016digital}
\citation{barron2017fast,barron2015convolutional,lam2003image}
\citation{hu2019automated,wang2013new,zhuo2016k}
\citation{kanamori1992color,cao2007icc}
\citation{wang2010optimized}
\citation{jiang2022deep}
\citation{lee2017oscillometric}
\citation{hu2021fully}
\citation{li2021establishment,ni2022tonguecaps,wang2013high}
\citation{zhang2023cracked}
\@writefile{lof}{\contentsline {figure}{\numberline {2}{\ignorespaces \textcolor {red}{An overview of the CTIA. This article is mainly divided into two sections: perception and analysis. The three topics under perception include: (a) Tongue Image Acquisition Device and Systems, which discusses the advantages and disadvantages of the standard environment and open environment acquisition strategies, as well as some system solutions; (b) Data Preprocessing, which covers some common processing methods, including color correction, segmentation, and augmentation; (c) Data Construction, which considers the construction of self-built and public datasets. The three topics under analysis include: (d) two approaches to feature extraction; (e) categories of abnormal characteristic detection; and (f) methods for assisted diagnosis. On the right side of the diagram is a brief flowchart representation of the process.}}}{4}{figure.2}\protected@file@percent }
\newlabel{fig:overview}{{2}{4}{\textcolor {red}{An overview of the CTIA. This article is mainly divided into two sections: perception and analysis. The three topics under perception include: (a) Tongue Image Acquisition Device and Systems, which discusses the advantages and disadvantages of the standard environment and open environment acquisition strategies, as well as some system solutions; (b) Data Preprocessing, which covers some common processing methods, including color correction, segmentation, and augmentation; (c) Data Construction, which considers the construction of self-built and public datasets. The three topics under analysis include: (d) two approaches to feature extraction; (e) categories of abnormal characteristic detection; and (f) methods for assisted diagnosis. On the right side of the diagram is a brief flowchart representation of the process.}}{figure.2}{}}
\citation{huang2022exploring}
\citation{zhang2022missing}
\citation{marhamati2023laiu}
\citation{zhang2005computerized}
\citation{yan2009computerized}
\citation{zhang2010dynamic}
\citation{huang2010tongue}
\citation{li2011sublingual}
\citation{wang2013statistical}
\citation{li2017joint}
\citation{devi2023novel}
\citation{hu2019automated}
\citation{xu2020multi}
\citation{gholami2021increasing}
\citation{jiang2021application}
\citation{ding2021application}
\citation{zhou2021two}
\citation{hu2021fully}
\citation{yang2022intelligent}
\citation{huang2023tongue}
\citation{huang2022exploring}
\citation{zhang2022missing}
\citation{li2022multi}
\citation{yuan2023development}
\citation{ning2022bess}
\citation{mathew2023expacvo}
\citation{chung2023tongue}
\citation{zhang2023multiple}
\citation{noguchi2023reliability}
\citation{okawa2023developing}
\citation{zhang2018novel}
\citation{wang2013high}
\citation{pang2005tongue}
\citation{zhang2013detecting}
\citation{hu2016color}
\citation{xin2018automatic,zhong2024deep,marhamati2023laiu}
\citation{xiang2020application,liao2014diabetes,liang2020tongue}
\citation{cai2002novel}
\citation{lo2015tcm}
\@writefile{toc}{\contentsline {section}{\numberline {2}Tongue image perception}{6}{section.2}\protected@file@percent }
\newlabel{sec:perception}{{2}{6}{Tongue image perception}{section.2}{}}
\@writefile{toc}{\contentsline {subsection}{\numberline {2.1}Tongue Image Acquisition Device and Systems}{6}{subsection.2.1}\protected@file@percent }
\@writefile{toc}{\contentsline {subsubsection}{\numberline {2.1.1}Standardized Acquisition Devices and Systems}{6}{subsubsection.2.1.1}\protected@file@percent }
\@writefile{lot}{\contentsline {table}{\numberline {1}{\ignorespaces Representative cases of the whole process of CTIA.}}{7}{table.1}\protected@file@percent }
\newlabel{tab:1}{{1}{7}{Representative cases of the whole process of CTIA}{table.1}{}}
\citation{lu2020tdccn}
\citation{cai2022dse}
\citation{li2009tongue}
\citation{zhang2023tongue,yamamoto2010early}
\citation{li2009tongue}
\citation{zhang2023tongue}
\citation{zhang2019tongue}
\citation{yan2008algorithm,yan2008segmentation}
\citation{mozaffari2020encoder,mozaffari2020deep}
\citation{rakhlin2016convolutional}
\@writefile{toc}{\contentsline {subsubsection}{\numberline {2.1.2}Open Acquisition Protocol}{8}{subsubsection.2.1.2}\protected@file@percent }
\@writefile{toc}{\contentsline {subsubsection}{\numberline {2.1.3}Multi-Media Sensing}{8}{subsubsection.2.1.3}\protected@file@percent }
\citation{jiang2021tongue,pang2005bi}
\citation{jiang2021tongue,he2016deep}
\citation{zhang2023multiple,cao2016classification}
\@writefile{lof}{\contentsline {figure}{\numberline {3}{\ignorespaces Demonstration of open scene and standardized scene acquisition methods.}}{9}{figure.3}\protected@file@percent }
\newlabel{fig:device}{{3}{9}{Demonstration of open scene and standardized scene acquisition methods}{figure.3}{}}
\@writefile{toc}{\contentsline {subsection}{\numberline {2.2}Data preprocessing}{9}{subsection.2.2}\protected@file@percent }
\citation{mccamy1976color}
\citation{li2000regularized}
\citation{bezdek2013pattern}
\citation{chen2022computational}
\citation{lu2020tdccn}
\citation{zhuo2014sa}
\citation{qi2016classification}
\citation{hu2016color}
\citation{cui2013fast}
\@writefile{toc}{\contentsline {subsubsection}{\numberline {2.2.1}Color correction}{10}{subsubsection.2.2.1}\protected@file@percent }
\citation{zhang2010tongue}
\citation{zhi2006tongue}
\citation{zuo2004combination}
\citation{cai2022dse}
\citation{ronneberger2015u,li2021application}
\citation{chen2017deeplab}
\citation{goodfellow2014generative}
\citation{zhou2020reconstruction}
\citation{huang2022lw}
\citation{xiong2020multi}
\citation{xu2023two}
\@writefile{toc}{\contentsline {subsubsection}{\numberline {2.2.2}Image segmentation}{11}{subsubsection.2.2.2}\protected@file@percent }
\citation{zhang2017diagnostic}
\citation{wu2024novel}
\citation{berthelot2019mixmatch}
\citation{yan2023tongue,hu2019automatic}
\citation{mumuni2022data,xu2023comprehensive}
\citation{ruan2021efficient}
\citation{BioHit2014}
\citation{xiong2020multi}
\citation{li2019automatic}
\citation{Pad}
\citation{annotated}
\citation{deng2009imagenet}
\citation{van2018inaturalist,liu2022open,yang2022proco}
\@writefile{toc}{\contentsline {subsubsection}{\numberline {2.2.3}Data augmentation}{12}{subsubsection.2.2.3}\protected@file@percent }
\@writefile{toc}{\contentsline {subsection}{\numberline {2.3}Dataset construction}{12}{subsection.2.3}\protected@file@percent }
\citation{berthelot2019mixmatch}
\citation{li2022multi}
\@writefile{lot}{\contentsline {table}{\numberline {2}{\ignorespaces Display of relevant public datasets.}}{13}{table.2}\protected@file@percent }
\newlabel{tab:dataset}{{2}{13}{Display of relevant public datasets}{table.2}{}}
\citation{pang2005tongue}
\citation{zhang2013detecting,zhou2021two}
\citation{wang2021regularizing,li2021metasaug,cai2020joint}
\citation{he2016deep}
\citation{simonyan2014very}
\citation{li2022multi}
\citation{li2014cracked}
\@writefile{toc}{\contentsline {section}{\numberline {3}Tongue image analysis}{14}{section.3}\protected@file@percent }
\newlabel{sec:analysis}{{3}{14}{Tongue image analysis}{section.3}{}}
\@writefile{toc}{\contentsline {subsection}{\numberline {3.1}Feature extraction and processing methods}{14}{subsection.3.1}\protected@file@percent }
\citation{chengdong2022establishing,li2021tongue}
\citation{zhi2007classification}
\citation{zhou2021two}
\citation{ning2022bess}
\citation{huang2010tongue}
\citation{zhou2021two}
\citation{ning2022bess}
\citation{gholami2021increasing}
\citation{zhou2021two}
\citation{li2021tongue}
\citation{li2018tooth}
\citation{hu2021fully}
\citation{devi2023novel}
\citation{zhang2010dynamic}
\citation{chandola2009anomaly}
\citation{chiu2000novel,kirschbaum2000atlas,li2002tongue}
\citation{zhang2013tongue,wang2010optimized}
\citation{mansour2021internet,ni2022tonguecaps}
\citation{huang2023tongue,pae1999tongue}
\citation{avraham1988down,erics1996dermatological}
\citation{al2019association,zargari2006prevalence}
\citation{farman1976atrophic}
\citation{ozgursoy2009melkersson}
\citation{bing2010diagnostics}
\citation{weiss2005association}
\citation{tomooka2017scalloped}
\citation{pang2005tongue,wang2022deep}
\citation{zhang2021computational}
\citation{pae1999tongue,huang2010tongue}
\citation{li2018tooth,xue2018cracked}
\citation{weng2021weakly,wang2022deep}
\citation{abe2008tongue}
\citation{liu2020variations}
\citation{cui2019tongue,chen2024depth}
\citation{takeshita2010microfloral,asakawa2018tongue}
\citation{dafar2017lingual}
\citation{tang2021research,okawa2023developing}
\@writefile{toc}{\contentsline {subsection}{\numberline {3.2}Tongue image anomaly characteristic detection}{15}{subsection.3.2}\protected@file@percent }
\newlabel{RF1}{16}
\@writefile{lot}{\contentsline {table}{\numberline {3}{\ignorespaces Feature extraction scheme example.}}{16}{table.3}\protected@file@percent }
\newlabel{tab:dataset}{{3}{16}{Feature extraction and processing methods}{table.3}{}}
\citation{ortega2021understanding}
\citation{chen2017computerized}
\citation{zhang2017tongue,chiu2002objective,yan2009computerized,zhou2021two}
\citation{rabiner1986introduction}
\citation{li2011sublingual}
\citation{sircan2022investigating}
\citation{wu2019tongue}
\citation{wang2013statistical}
\citation{kainuma2015association}
\citation{wang2007region}
\citation{dhaygude2014review}
\citation{hu2021fully}
\citation{zhang2013detecting,kainuma2015association}
\citation{chiu2000novel,wang2007region}
\citation{zhang2023multiple,lo2015tcm,gholami2021increasing}
\citation{ma2023construction,mathew2023expacvo}
\citation{li2021tongue,li2021establishment,li2022multi}
\citation{ma2023construction,mathew2023expacvo,li2021tongue,li2021establishment,li2022multi}
\citation{jiang2022deep,ren2016faster,tiryaki2024artificial}
\citation{zhu2022framework,koonce2021efficientnet,kainuma2015association,lo2015tcm,li2017joint,jiang2021application,zhang2022automated}
\citation{gu2024classifying,hu2022classification}
\@writefile{toc}{\contentsline {subsection}{\numberline {3.3}Tongue image aided diagnosis}{18}{subsection.3.3}\protected@file@percent }
\@writefile{toc}{\contentsline {subsection}{\numberline {3.4}Evaluation Metrics}{18}{subsection.3.4}\protected@file@percent }
\@writefile{toc}{\contentsline {subsubsection}{\numberline {3.4.1}Deterministic-Based Metrics}{18}{subsubsection.3.4.1}\protected@file@percent }
\newlabel{eq:accuracy}{{1}{19}{Deterministic-Based Metrics}{equation.3.1}{}}
\newlabel{eq:precision}{{2}{19}{Deterministic-Based Metrics}{equation.3.2}{}}
\newlabel{eq:recall}{{3}{19}{Deterministic-Based Metrics}{equation.3.3}{}}
\newlabel{eq:fbeta}{{4}{19}{Deterministic-Based Metrics}{equation.3.4}{}}
\newlabel{eq:gmean}{{5}{19}{Deterministic-Based Metrics}{equation.3.5}{}}
\newlabel{eq:mcc}{{6}{19}{Deterministic-Based Metrics}{equation.3.6}{}}
\@writefile{toc}{\contentsline {subsubsection}{\numberline {3.4.2}Probabilistic-Based Metrics}{19}{subsubsection.3.4.2}\protected@file@percent }
\citation{bacstanlar2014introduction,jiao2016performance,padilla2020survey,muller2022towards}
\citation{chen2023adaptive}
\citation{ning2022bess}
\citation{ning2023sparse}
\citation{ning2024combat}
\newlabel{eq:auroc}{{7}{20}{Probabilistic-Based Metrics}{equation.3.7}{}}
\newlabel{eq:auprc}{{8}{20}{Probabilistic-Based Metrics}{equation.3.8}{}}
\newlabel{eq:mse}{{9}{20}{Probabilistic-Based Metrics}{equation.3.9}{}}
\newlabel{eq:mae}{{10}{20}{Probabilistic-Based Metrics}{equation.3.10}{}}
\citation{xin2018automatic,zhong2024deep,marhamati2023laiu}
\citation{xiang2020application,liao2014diabetes,liang2020tongue}
\citation{zhang2010dynamic}
\@writefile{toc}{\contentsline {section}{\numberline {4}Challenge and future direction}{21}{section.4}\protected@file@percent }
\newlabel{sec:challenge}{{4}{21}{Challenge and future direction}{section.4}{}}
\@writefile{toc}{\contentsline {subsection}{\numberline {4.1}Perception technology}{21}{subsection.4.1}\protected@file@percent }
\@writefile{toc}{\contentsline {subsubsection}{\numberline {4.1.1}Modal Extension of Visual Perception within the Spatiotemporal Domain}{21}{subsubsection.4.1.1}\protected@file@percent }
\@writefile{toc}{\contentsline {subsubsection}{\numberline {4.1.2}Establishment of Unified Standards for Data Collection Processes}{21}{subsubsection.4.1.2}\protected@file@percent }
\citation{bahammam2022publicly,alberto2023impact}
\citation{li2022research}
\@writefile{toc}{\contentsline {subsubsection}{\numberline {4.1.3}Development of Public Datasets and Benchmarking Standards}{22}{subsubsection.4.1.3}\protected@file@percent }
\citation{xin2018automatic}
\citation{kaeseler2022feature}
\citation{zeng2023logical,futia2020integration}
\@writefile{toc}{\contentsline {subsection}{\numberline {4.2}Analysis methods}{23}{subsection.4.2}\protected@file@percent }
\@writefile{toc}{\contentsline {subsubsection}{\numberline {4.2.1}Research on Feature Quantification}{23}{subsubsection.4.2.1}\protected@file@percent }
\@writefile{toc}{\contentsline {subsubsection}{\numberline {4.2.2}Deepening and Expanding Application Scenarios}{23}{subsubsection.4.2.2}\protected@file@percent }
\@writefile{toc}{\contentsline {subsubsection}{\numberline {4.2.3}Enhancing the Applicability of TD through Emerging Technologies}{23}{subsubsection.4.2.3}\protected@file@percent }
\bibstyle{sn-nature}
\bibdata{sn-bibliography}
\bibcite{zhu2010exploratory}{{1}{}{{}}{{}}}
\bibcite{wiseman1995fundamentals}{{2}{}{{}}{{}}}
\bibcite{barbara1998atlas}{{3}{}{{}}{{}}}
\bibcite{shenyi2023dark}{{4}{}{{}}{{}}}
\@writefile{toc}{\contentsline {section}{\numberline {5}Conclusion}{24}{section.5}\protected@file@percent }
\newlabel{sec:conclusion}{{5}{24}{Conclusion}{section.5}{}}
\bibcite{lechner2005vitamin}{{5}{}{{}}{{}}}
\bibcite{sun2012significant}{{6}{}{{}}{{}}}
\bibcite{han2016potential}{{7}{}{{}}{{}}}
\bibcite{huang2023tongue}{{8}{}{{}}{{}}}
\bibcite{pae1999tongue}{{9}{}{{}}{{}}}
\bibcite{wu2019application}{{10}{}{{}}{{}}}
\bibcite{van2013tongue}{{11}{}{{}}{{}}}
\bibcite{gao2023}{{12}{}{{}}{{}}}
\bibcite{zhang2017introduction}{{13}{}{{}}{{}}}
\bibcite{lu2019randomised}{{14}{}{{}}{{}}}
\bibcite{li2022multi}{{15}{}{{}}{{}}}
\bibcite{zhang2013detecting}{{16}{}{{}}{{}}}
\bibcite{jung2012review}{{17}{}{{}}{{}}}
\bibcite{tania2019advances}{{18}{}{{}}{{}}}
\bibcite{feng2022research}{{19}{}{{}}{{}}}
\bibcite{liu2023survey}{{20}{}{{}}{{}}}
\bibcite{zhang2006computer}{{21}{}{{}}{{}}}
\bibcite{chiu2000novel}{{22}{}{{}}{{}}}
\bibcite{zhang2023tongue}{{23}{}{{}}{{}}}
\bibcite{zhi2007classification}{{24}{}{{}}{{}}}
\bibcite{li2011sublingual}{{25}{}{{}}{{}}}
\bibcite{mozaffari2020encoder}{{26}{}{{}}{{}}}
\bibcite{mozaffari2020deep}{{27}{}{{}}{{}}}
\bibcite{mccamy1976color}{{28}{}{{}}{{}}}
\bibcite{li2000regularized}{{29}{}{{}}{{}}}
\bibcite{zhao2016digital}{{30}{}{{}}{{}}}
\bibcite{barron2017fast}{{31}{}{{}}{{}}}
\bibcite{barron2015convolutional}{{32}{}{{}}{{}}}
\bibcite{lam2003image}{{33}{}{{}}{{}}}
\bibcite{hu2019automated}{{34}{}{{}}{{}}}
\bibcite{wang2013new}{{35}{}{{}}{{}}}
\bibcite{zhuo2016k}{{36}{}{{}}{{}}}
\bibcite{kanamori1992color}{{37}{}{{}}{{}}}
\bibcite{cao2007icc}{{38}{}{{}}{{}}}
\bibcite{wang2010optimized}{{39}{}{{}}{{}}}
\bibcite{jiang2022deep}{{40}{}{{}}{{}}}
\bibcite{lee2017oscillometric}{{41}{}{{}}{{}}}
\bibcite{hu2021fully}{{42}{}{{}}{{}}}
\bibcite{li2021establishment}{{43}{}{{}}{{}}}
\bibcite{ni2022tonguecaps}{{44}{}{{}}{{}}}
\bibcite{wang2013high}{{45}{}{{}}{{}}}
\bibcite{zhang2023cracked}{{46}{}{{}}{{}}}
\bibcite{huang2022exploring}{{47}{}{{}}{{}}}
\bibcite{zhang2022missing}{{48}{}{{}}{{}}}
\bibcite{marhamati2023laiu}{{49}{}{{}}{{}}}
\bibcite{zhang2005computerized}{{50}{}{{}}{{}}}
\bibcite{yan2009computerized}{{51}{}{{}}{{}}}
\bibcite{zhang2010dynamic}{{52}{}{{}}{{}}}
\bibcite{huang2010tongue}{{53}{}{{}}{{}}}
\bibcite{wang2013statistical}{{54}{}{{}}{{}}}
\bibcite{li2017joint}{{55}{}{{}}{{}}}
\bibcite{devi2023novel}{{56}{}{{}}{{}}}
\bibcite{xu2020multi}{{57}{}{{}}{{}}}
\bibcite{gholami2021increasing}{{58}{}{{}}{{}}}
\bibcite{jiang2021application}{{59}{}{{}}{{}}}
\bibcite{ding2021application}{{60}{}{{}}{{}}}
\bibcite{zhou2021two}{{61}{}{{}}{{}}}
\bibcite{yang2022intelligent}{{62}{}{{}}{{}}}
\bibcite{yuan2023development}{{63}{}{{}}{{}}}
\bibcite{ning2022bess}{{64}{}{{}}{{}}}
\bibcite{mathew2023expacvo}{{65}{}{{}}{{}}}
\bibcite{chung2023tongue}{{66}{}{{}}{{}}}
\bibcite{zhang2023multiple}{{67}{}{{}}{{}}}
\bibcite{noguchi2023reliability}{{68}{}{{}}{{}}}
\bibcite{okawa2023developing}{{69}{}{{}}{{}}}
\bibcite{zhang2018novel}{{70}{}{{}}{{}}}
\bibcite{pang2005tongue}{{71}{}{{}}{{}}}
\bibcite{hu2016color}{{72}{}{{}}{{}}}
\bibcite{xin2018automatic}{{73}{}{{}}{{}}}
\bibcite{zhong2024deep}{{74}{}{{}}{{}}}
\bibcite{xiang2020application}{{75}{}{{}}{{}}}
\bibcite{liao2014diabetes}{{76}{}{{}}{{}}}
\bibcite{liang2020tongue}{{77}{}{{}}{{}}}
\bibcite{cai2002novel}{{78}{}{{}}{{}}}
\bibcite{lo2015tcm}{{79}{}{{}}{{}}}
\bibcite{lu2020tdccn}{{80}{}{{}}{{}}}
\bibcite{cai2022dse}{{81}{}{{}}{{}}}
\bibcite{li2009tongue}{{82}{}{{}}{{}}}
\bibcite{yamamoto2010early}{{83}{}{{}}{{}}}
\bibcite{zhang2019tongue}{{84}{}{{}}{{}}}
\bibcite{yan2008algorithm}{{85}{}{{}}{{}}}
\bibcite{yan2008segmentation}{{86}{}{{}}{{}}}
\bibcite{rakhlin2016convolutional}{{87}{}{{}}{{}}}
\bibcite{jiang2021tongue}{{88}{}{{}}{{}}}
\bibcite{pang2005bi}{{89}{}{{}}{{}}}
\bibcite{he2016deep}{{90}{}{{}}{{}}}
\bibcite{cao2016classification}{{91}{}{{}}{{}}}
\bibcite{bezdek2013pattern}{{92}{}{{}}{{}}}
\bibcite{chen2022computational}{{93}{}{{}}{{}}}
\bibcite{zhuo2014sa}{{94}{}{{}}{{}}}
\bibcite{qi2016classification}{{95}{}{{}}{{}}}
\bibcite{cui2013fast}{{96}{}{{}}{{}}}
\bibcite{zhang2010tongue}{{97}{}{{}}{{}}}
\bibcite{zhi2006tongue}{{98}{}{{}}{{}}}
\bibcite{zuo2004combination}{{99}{}{{}}{{}}}
\bibcite{ronneberger2015u}{{100}{}{{}}{{}}}
\bibcite{li2021application}{{101}{}{{}}{{}}}
\bibcite{chen2017deeplab}{{102}{}{{}}{{}}}
\bibcite{goodfellow2014generative}{{103}{}{{}}{{}}}
\bibcite{zhou2020reconstruction}{{104}{}{{}}{{}}}
\bibcite{huang2022lw}{{105}{}{{}}{{}}}
\bibcite{xiong2020multi}{{106}{}{{}}{{}}}
\bibcite{xu2023two}{{107}{}{{}}{{}}}
\bibcite{zhang2017diagnostic}{{108}{}{{}}{{}}}
\bibcite{wu2024novel}{{109}{}{{}}{{}}}
\bibcite{berthelot2019mixmatch}{{110}{}{{}}{{}}}
\bibcite{yan2023tongue}{{111}{}{{}}{{}}}
\bibcite{hu2019automatic}{{112}{}{{}}{{}}}
\bibcite{mumuni2022data}{{113}{}{{}}{{}}}
\bibcite{xu2023comprehensive}{{114}{}{{}}{{}}}
\bibcite{ruan2021efficient}{{115}{}{{}}{{}}}
\bibcite{BioHit2014}{{116}{}{{}}{{}}}
\bibcite{li2019automatic}{{117}{}{{}}{{}}}
\bibcite{Pad}{{118}{}{{}}{{}}}
\bibcite{annotated}{{119}{}{{}}{{}}}
\bibcite{deng2009imagenet}{{120}{}{{}}{{}}}
\bibcite{van2018inaturalist}{{121}{}{{}}{{}}}
\bibcite{liu2022open}{{122}{}{{}}{{}}}
\bibcite{yang2022proco}{{123}{}{{}}{{}}}
\bibcite{wang2021regularizing}{{124}{}{{}}{{}}}
\bibcite{li2021metasaug}{{125}{}{{}}{{}}}
\bibcite{cai2020joint}{{126}{}{{}}{{}}}
\bibcite{simonyan2014very}{{127}{}{{}}{{}}}
\bibcite{li2014cracked}{{128}{}{{}}{{}}}
\bibcite{chengdong2022establishing}{{129}{}{{}}{{}}}
\bibcite{li2021tongue}{{130}{}{{}}{{}}}
\bibcite{li2018tooth}{{131}{}{{}}{{}}}
\bibcite{chandola2009anomaly}{{132}{}{{}}{{}}}
\bibcite{kirschbaum2000atlas}{{133}{}{{}}{{}}}
\bibcite{li2002tongue}{{134}{}{{}}{{}}}
\bibcite{zhang2013tongue}{{135}{}{{}}{{}}}
\bibcite{mansour2021internet}{{136}{}{{}}{{}}}
\bibcite{avraham1988down}{{137}{}{{}}{{}}}
\bibcite{erics1996dermatological}{{138}{}{{}}{{}}}
\bibcite{al2019association}{{139}{}{{}}{{}}}
\bibcite{zargari2006prevalence}{{140}{}{{}}{{}}}
\bibcite{farman1976atrophic}{{141}{}{{}}{{}}}
\bibcite{ozgursoy2009melkersson}{{142}{}{{}}{{}}}
\bibcite{bing2010diagnostics}{{143}{}{{}}{{}}}
\bibcite{weiss2005association}{{144}{}{{}}{{}}}
\bibcite{tomooka2017scalloped}{{145}{}{{}}{{}}}
\bibcite{wang2022deep}{{146}{}{{}}{{}}}
\bibcite{zhang2021computational}{{147}{}{{}}{{}}}
\bibcite{xue2018cracked}{{148}{}{{}}{{}}}
\bibcite{weng2021weakly}{{149}{}{{}}{{}}}
\bibcite{abe2008tongue}{{150}{}{{}}{{}}}
\bibcite{liu2020variations}{{151}{}{{}}{{}}}
\bibcite{cui2019tongue}{{152}{}{{}}{{}}}
\bibcite{chen2024depth}{{153}{}{{}}{{}}}
\bibcite{takeshita2010microfloral}{{154}{}{{}}{{}}}
\bibcite{asakawa2018tongue}{{155}{}{{}}{{}}}
\bibcite{dafar2017lingual}{{156}{}{{}}{{}}}
\bibcite{tang2021research}{{157}{}{{}}{{}}}
\bibcite{ortega2021understanding}{{158}{}{{}}{{}}}
\bibcite{chen2017computerized}{{159}{}{{}}{{}}}
\bibcite{zhang2017tongue}{{160}{}{{}}{{}}}
\bibcite{chiu2002objective}{{161}{}{{}}{{}}}
\bibcite{rabiner1986introduction}{{162}{}{{}}{{}}}
\bibcite{sircan2022investigating}{{163}{}{{}}{{}}}
\bibcite{wu2019tongue}{{164}{}{{}}{{}}}
\bibcite{kainuma2015association}{{165}{}{{}}{{}}}
\bibcite{wang2007region}{{166}{}{{}}{{}}}
\bibcite{ma2023construction}{{167}{}{{}}{{}}}
\bibcite{ren2016faster}{{168}{}{{}}{{}}}
\bibcite{tiryaki2024artificial}{{169}{}{{}}{{}}}
\bibcite{zhu2022framework}{{170}{}{{}}{{}}}
\bibcite{koonce2021efficientnet}{{171}{}{{}}{{}}}
\bibcite{zhang2022automated}{{172}{}{{}}{{}}}
\bibcite{gu2024classifying}{{173}{}{{}}{{}}}
\bibcite{hu2022classification}{{174}{}{{}}{{}}}
\bibcite{bacstanlar2014introduction}{{175}{}{{}}{{}}}
\bibcite{jiao2016performance}{{176}{}{{}}{{}}}
\bibcite{padilla2020survey}{{177}{}{{}}{{}}}
\bibcite{muller2022towards}{{178}{}{{}}{{}}}
\bibcite{chen2023adaptive}{{179}{}{{}}{{}}}
\bibcite{ning2023sparse}{{180}{}{{}}{{}}}
\bibcite{ning2024combat}{{181}{}{{}}{{}}}
\bibcite{bahammam2022publicly}{{182}{}{{}}{{}}}
\bibcite{alberto2023impact}{{183}{}{{}}{{}}}
\bibcite{li2022research}{{184}{}{{}}{{}}}
\bibcite{kaeseler2022feature}{{185}{}{{}}{{}}}
\bibcite{zeng2023logical}{{186}{}{{}}{{}}}
\bibcite{futia2020integration}{{187}{}{{}}{{}}}
\providecommand\NAT@force@numbers{}\NAT@force@numbers
\gdef \@abspage@last{38}
