# Supplementary material for: Computerized tongue image analysis for non-invasive disease screening: a review
Source: Chin Med. 2025 Nov 21;20:196. doi: 10.1186/s13020-025-01242-7 (PMC12636213; doi:10.1186/s13020-025-01242-7)
Supplement: Supplementary file 1 [file 13020_2025_1242_MOESM1_ESM.zip › Chinese Medicine_appendix/sn-article.bbl]

\begin{thebibliography}{100}
\expandafter\ifx\csname url\endcsname\relax
  \def\url#1{\burl{#1}}\fi
\expandafter\ifx\csname urlprefix\endcsname\relax\def\urlprefix{URL }\fi
\providecommand{\bibinfo}[2]{#2}
\providecommand{\eprint}[2][]{\url{#2}}
\providecommand{\doi}[1]{\url{https://doi.org/#1}}
\bibcommenthead

\bibitem{zhu2010exploratory}
\bibinfo{author}{Zhu, H.}, \bibinfo{author}{Zuo, W.}, \bibinfo{author}{Zhang,
  H.}, \bibinfo{author}{Li, J.} \& \bibinfo{author}{Zhang, D.}
\newblock \emph{\bibinfo{title}{Exploratory tongue color analysis with manifold
  learning}}, Vol.~\bibinfo{volume}{1}, \bibinfo{pages}{244--248}
  (\bibinfo{organization}{IEEE}, \bibinfo{year}{2010}).

\bibitem{wiseman1995fundamentals}
\bibinfo{author}{Wiseman, N.}
\newblock \emph{\bibinfo{title}{Fundamentals of Chinese medicine}}
  (\bibinfo{publisher}{Paradigm publications}, \bibinfo{year}{1995}).

\bibitem{barbara1998atlas}
\bibinfo{author}{Barbara, K.}
\newblock \bibinfo{title}{Atlas of chinese of tongue diagnosis}
  (\bibinfo{year}{1998}).

\bibitem{shenyi2023dark}
\bibinfo{author}{Shenyi, J.} \emph{et~al.}
\newblock \bibinfo{title}{Dark red tongue color formation caused by
  hyperglycemia is attributed to decreased blood flow of tongue tissue
  partially due to nuclear factor-kappa b pathway activation}.
\newblock \emph{\bibinfo{journal}{Journal of Traditional Chinese Medicine}}
  \textbf{\bibinfo{volume}{43}}, \bibinfo{pages}{1118} (\bibinfo{year}{2023}).

\bibitem{lechner2005vitamin}
\bibinfo{author}{Lechner, K.}, \bibinfo{author}{F{\"o}dinger, M.},
  \bibinfo{author}{Grisold, W.}, \bibinfo{author}{P{\"u}sp{\"o}k, A.} \&
  \bibinfo{author}{Sillaber, C.}
\newblock \bibinfo{title}{Vitamin b12 deficiency. new data on an old theme}.
\newblock \emph{\bibinfo{journal}{Wiener Klinische Wochenschrift}}
  \textbf{\bibinfo{volume}{117}}, \bibinfo{pages}{579--591}
  (\bibinfo{year}{2005}).

\bibitem{sun2012significant}
\bibinfo{author}{Sun, A.}, \bibinfo{author}{Lin, H.-P.}, \bibinfo{author}{Wang,
  Y.-P.} \& \bibinfo{author}{Chiang, C.-P.}
\newblock \bibinfo{title}{Significant association of deficiency of hemoglobin,
  iron and vitamin b12, high homocysteine level, and gastric parietal cell
  antibody positivity with atrophic glossitis}.
\newblock \emph{\bibinfo{journal}{Journal of Oral Pathology \& Medicine}}
  \textbf{\bibinfo{volume}{41}}, \bibinfo{pages}{500--504}
  (\bibinfo{year}{2012}).

\bibitem{han2016potential}
\bibinfo{author}{Han, S.} \emph{et~al.}
\newblock \bibinfo{title}{Potential screening and early diagnosis method for
  cancer: tongue diagnosis}.
\newblock \emph{\bibinfo{journal}{International Journal of Oncology}}
  \textbf{\bibinfo{volume}{48}}, \bibinfo{pages}{2257--2264}
  (\bibinfo{year}{2016}).

\bibitem{huang2023tongue}
\bibinfo{author}{Huang, Y.} \emph{et~al.}
\newblock \bibinfo{title}{Tongue size and shape classification fusing
  segmentation features for traditional chinese medicine diagnosis}.
\newblock \emph{\bibinfo{journal}{Neural Computing and Applications}}
  \textbf{\bibinfo{volume}{35}}, \bibinfo{pages}{7581--7594}
  (\bibinfo{year}{2023}).

\bibitem{pae1999tongue}
\bibinfo{author}{Pae, E.-K.} \& \bibinfo{author}{Lowe, A.~A.}
\newblock \bibinfo{title}{Tongue shape in obstructive sleep apnea patients}.
\newblock \emph{\bibinfo{journal}{The Angle Orthodontist}}
  \textbf{\bibinfo{volume}{69}}, \bibinfo{pages}{147--150}
  (\bibinfo{year}{1999}).

\bibitem{wu2019application}
\bibinfo{author}{Wu, J.}, \bibinfo{author}{Qian, J.}, \bibinfo{author}{Shi,
  L.}, \bibinfo{author}{Zhan, Z.} \& \bibinfo{author}{Zhang, J.}
\newblock \bibinfo{title}{Application value of tongue coating microflora in
  integration of traditional chinese medicine and modern medicine}.
\newblock \emph{\bibinfo{journal}{TMR Theory Hypohesis}}
  \textbf{\bibinfo{volume}{2}}, \bibinfo{pages}{229--240}
  (\bibinfo{year}{2019}).

\bibitem{van2013tongue}
\bibinfo{author}{Van~Tornout, M.}, \bibinfo{author}{Dadamio, J.},
  \bibinfo{author}{Coucke, W.} \& \bibinfo{author}{Quirynen, M.}
\newblock \bibinfo{title}{Tongue coating: related factors}.
\newblock \emph{\bibinfo{journal}{Journal of Clinical P eriodontology}}
  \textbf{\bibinfo{volume}{40}}, \bibinfo{pages}{180--185}
  (\bibinfo{year}{2013}).

\bibitem{gao2023}
\bibinfo{author}{Gao, M.} \emph{et~al.}
\newblock \bibinfo{title}{Gut microbiota composition in depressive disorder: a
  systematic review, meta-analysis, and meta-regression}.
\newblock \emph{\bibinfo{journal}{Translational Psychiatry}}
  \textbf{\bibinfo{volume}{13}}, \bibinfo{pages}{379} (\bibinfo{year}{2023}).

\bibitem{zhang2017introduction}
\bibinfo{author}{Zhang, D.} \emph{et~al.}
\newblock \bibinfo{title}{Introduction to tongue image analysis}.
\newblock \emph{\bibinfo{journal}{Tongue Image Analysis}}
  \bibinfo{pages}{3--18} (\bibinfo{year}{2017}).

\bibitem{lu2019randomised}
\bibinfo{author}{Lu, C.-L.} \emph{et~al.}
\newblock \bibinfo{title}{Randomised controlled trials of traditional chinese
  medicine in cancer care published in chinese: An overview}.
\newblock \emph{\bibinfo{journal}{The Lancet}} \textbf{\bibinfo{volume}{394}},
  \bibinfo{pages}{S26} (\bibinfo{year}{2019}).

\bibitem{li2022multi}
\bibinfo{author}{Li, J.} \emph{et~al.}
\newblock \bibinfo{title}{A multi-step approach for tongue image classification
  in patients with diabetes}.
\newblock \emph{\bibinfo{journal}{Computers in Biology and Medicine}}
  \textbf{\bibinfo{volume}{149}}, \bibinfo{pages}{105935}
  (\bibinfo{year}{2022}).

\bibitem{zhang2013detecting}
\bibinfo{author}{Zhang, B.}, \bibinfo{author}{Kumar, B.~V.} \&
  \bibinfo{author}{Zhang, D.}
\newblock \bibinfo{title}{Detecting diabetes mellitus and nonproliferative
  diabetic retinopathy using tongue color, texture, and geometry features}.
\newblock \emph{\bibinfo{journal}{IEEE Transactions on Biomedical Engineering}}
  \textbf{\bibinfo{volume}{61}}, \bibinfo{pages}{491--501}
  (\bibinfo{year}{2013}).

\bibitem{jung2012review}
\bibinfo{author}{Jung, C.~J.}, \bibinfo{author}{Jeon, Y.~J.},
  \bibinfo{author}{Kim, J.~Y.} \& \bibinfo{author}{Kim, K.~H.}
\newblock \bibinfo{title}{Review on the current trends in tongue diagnosis
  systems}.
\newblock \emph{\bibinfo{journal}{Integrative Medicine Research}}
  \textbf{\bibinfo{volume}{1}}, \bibinfo{pages}{13--20} (\bibinfo{year}{2012}).

\bibitem{tania2019advances}
\bibinfo{author}{Tania, M.~H.}, \bibinfo{author}{Lwin, K.} \&
  \bibinfo{author}{Hossain, M.~A.}
\newblock \bibinfo{title}{Advances in automated tongue diagnosis techniques}.
\newblock \emph{\bibinfo{journal}{Integrative Medicine Research}}
  \textbf{\bibinfo{volume}{8}}, \bibinfo{pages}{42--56} (\bibinfo{year}{2019}).

\bibitem{feng2022research}
\bibinfo{author}{Feng, L.} \emph{et~al.}
\newblock \bibinfo{title}{Research and application of tongue and face diagnosis
  based on deep learning}.
\newblock \emph{\bibinfo{journal}{Digital Health}}
  \textbf{\bibinfo{volume}{8}}, \bibinfo{pages}{20552076221124436}
  (\bibinfo{year}{2022}).

\bibitem{liu2023survey}
\bibinfo{author}{Liu, Q.} \emph{et~al.}
\newblock \bibinfo{title}{A survey of artificial intelligence in tongue image
  for disease diagnosis and syndrome differentiation}.
\newblock \emph{\bibinfo{journal}{Digital Health}}
  \textbf{\bibinfo{volume}{9}}, \bibinfo{pages}{20552076231191044}
  (\bibinfo{year}{2023}).

\bibitem{zhang2006computer}
\bibinfo{author}{Zhang, H.}, \bibinfo{author}{Wang, K.},
  \bibinfo{author}{Zhang, D.}, \bibinfo{author}{Pang, B.} \&
  \bibinfo{author}{Huang, B.}
\newblock \emph{\bibinfo{title}{Computer aided tongue diagnosis system}},
  \bibinfo{pages}{6754--6757} (\bibinfo{organization}{IEEE},
  \bibinfo{year}{2006}).

\bibitem{chiu2000novel}
\bibinfo{author}{Chiu, C.-C.}
\newblock \bibinfo{title}{A novel approach based on computerized image analysis
  for traditional chinese medical diagnosis of the tongue}.
\newblock \emph{\bibinfo{journal}{Computer Methods and Programs in
  Biomedicine}} \textbf{\bibinfo{volume}{61}}, \bibinfo{pages}{77--89}
  (\bibinfo{year}{2000}).

\bibitem{zhang2023tongue}
\bibinfo{author}{Zhang, D.}, \bibinfo{author}{Pang, W.}, \bibinfo{author}{Wang,
  K.}, \bibinfo{author}{Yang, F.} \& \bibinfo{author}{Zhang, J.}
\newblock \bibinfo{title}{Tongue coating grading identification using deep
  learning for hyperspectral imaging data}.
\newblock \emph{\bibinfo{journal}{IEEE Access}}  (\bibinfo{year}{2023}).

\bibitem{zhi2007classification}
\bibinfo{author}{Zhi, L.}, \bibinfo{author}{Zhang, D.}, \bibinfo{author}{Yan,
  J.-q.}, \bibinfo{author}{Li, Q.-L.} \& \bibinfo{author}{Tang, Q.-l.}
\newblock \bibinfo{title}{Classification of hyperspectral medical tongue images
  for tongue diagnosis}.
\newblock \emph{\bibinfo{journal}{Computerized Medical Imaging and Graphics}}
  \textbf{\bibinfo{volume}{31}}, \bibinfo{pages}{672--678}
  (\bibinfo{year}{2007}).

\bibitem{li2011sublingual}
\bibinfo{author}{Li, Q.}, \bibinfo{author}{Wang, Y.}, \bibinfo{author}{Liu,
  H.}, \bibinfo{author}{Guan, Y.} \& \bibinfo{author}{Xu, L.}
\newblock \bibinfo{title}{Sublingual vein extraction algorithm based on
  hyperspectral tongue imaging technology}.
\newblock \emph{\bibinfo{journal}{Computerized Medical Imaging and Graphics}}
  \textbf{\bibinfo{volume}{35}}, \bibinfo{pages}{179--185}
  (\bibinfo{year}{2011}).

\bibitem{mozaffari2020encoder}
\bibinfo{author}{Mozaffari, M.~H.} \& \bibinfo{author}{Lee, W.-S.}
\newblock \bibinfo{title}{Encoder-decoder cnn models for automatic tracking of
  tongue contours in real-time ultrasound data}.
\newblock \emph{\bibinfo{journal}{Methods}} \textbf{\bibinfo{volume}{179}},
  \bibinfo{pages}{26--36} (\bibinfo{year}{2020}).

\bibitem{mozaffari2020deep}
\bibinfo{author}{Mozaffari, M.~H.}, \bibinfo{author}{Yamane, N.} \&
  \bibinfo{author}{Lee, W.-S.}
\newblock \emph{\bibinfo{title}{Deep learning for automatic tracking of tongue
  surface in real-time ultrasound videos, landmarks instead of contours}},
  \bibinfo{pages}{2785--2792} (\bibinfo{organization}{IEEE},
  \bibinfo{year}{2020}).

\bibitem{mccamy1976color}
\bibinfo{author}{McCamy, C.~S.}, \bibinfo{author}{Marcus, H.},
  \bibinfo{author}{Davidson, J.~G.} \emph{et~al.}
\newblock \bibinfo{title}{A color-rendition chart}.
\newblock \emph{\bibinfo{journal}{J. App. Photog. Eng}}
  \textbf{\bibinfo{volume}{2}}, \bibinfo{pages}{95--99} (\bibinfo{year}{1976}).

\bibitem{li2000regularized}
\bibinfo{author}{Li, C.~H.} \& \bibinfo{author}{Yuen, P.~C.}
\newblock \bibinfo{title}{Regularized color clustering in medical image
  database}.
\newblock \emph{\bibinfo{journal}{IEEE Transactions on Medical Imaging}}
  \textbf{\bibinfo{volume}{19}}, \bibinfo{pages}{1150--1155}
  (\bibinfo{year}{2000}).

\bibitem{zhao2016digital}
\bibinfo{author}{Zhao, Q.}, \bibinfo{author}{Zhang, D.} \&
  \bibinfo{author}{Zhang, B.}
\newblock \emph{\bibinfo{title}{Digital tongue image analysis in medical
  applications using a new tongue colorchecker}}, \bibinfo{pages}{803--807}
  (\bibinfo{organization}{IEEE}, \bibinfo{year}{2016}).

\bibitem{barron2017fast}
\bibinfo{author}{Barron, J.~T.} \& \bibinfo{author}{Tsai, Y.-T.}
\newblock \emph{\bibinfo{title}{Fast fourier color constancy}},
  \bibinfo{pages}{886--894} (\bibinfo{year}{2017}).

\bibitem{barron2015convolutional}
\bibinfo{author}{Barron, J.~T.}
\newblock \emph{\bibinfo{title}{Convolutional color constancy}},
  \bibinfo{pages}{379--387} (\bibinfo{year}{2015}).

\bibitem{lam2003image}
\bibinfo{author}{Lam, E.~Y.}
\newblock \bibinfo{title}{Image restoration in digital photography}.
\newblock \emph{\bibinfo{journal}{IEEE Transactions on Consumer Electronics}}
  \textbf{\bibinfo{volume}{49}}, \bibinfo{pages}{269--274}
  (\bibinfo{year}{2003}).

\bibitem{hu2019automated}
\bibinfo{author}{Hu, M.-C.} \emph{et~al.}
\newblock \bibinfo{title}{Automated tongue diagnosis on the smartphone and its
  applications}.
\newblock \emph{\bibinfo{journal}{Computer Methods and Programs in
  Biomedicine}} \textbf{\bibinfo{volume}{174}}, \bibinfo{pages}{51--64}
  (\bibinfo{year}{2019}).

\bibitem{wang2013new}
\bibinfo{author}{Wang, X.} \& \bibinfo{author}{Zhang, D.}
\newblock \bibinfo{title}{A new tongue colorchecker design by space
  representation for precise correction}.
\newblock \emph{\bibinfo{journal}{IEEE Journal of Biomedical and Health
  Informatics}} \textbf{\bibinfo{volume}{17}}, \bibinfo{pages}{381--391}
  (\bibinfo{year}{2013}).

\bibitem{zhuo2016k}
\bibinfo{author}{Zhuo, L.} \emph{et~al.}
\newblock \bibinfo{title}{A k-plsr-based color correction method for tcm tongue
  images under different illumination conditions}.
\newblock \emph{\bibinfo{journal}{Neurocomputing}}
  \textbf{\bibinfo{volume}{174}}, \bibinfo{pages}{815--821}
  (\bibinfo{year}{2016}).

\bibitem{kanamori1992color}
\bibinfo{author}{Kanamori, K.}
\newblock \bibinfo{title}{Color correction technique for hard copies by
  4-neighbors interpolation method}.
\newblock \emph{\bibinfo{journal}{Jour. IS\&T}} \textbf{\bibinfo{volume}{36}},
  \bibinfo{pages}{73--80} (\bibinfo{year}{1992}).

\bibitem{cao2007icc}
\bibinfo{author}{Cao, M.}, \bibinfo{author}{Cai, Y.}, \bibinfo{author}{Liu, C.}
  \& \bibinfo{author}{Shen, L.}
\newblock \bibinfo{title}{Icc-based color correction in a new type instrument
  for tongue image analysis}.
\newblock \emph{\bibinfo{journal}{Meas. Control Technol.}}
  \textbf{\bibinfo{volume}{26}}, \bibinfo{pages}{23--25}
  (\bibinfo{year}{2007}).

\bibitem{wang2010optimized}
\bibinfo{author}{Wang, X.} \& \bibinfo{author}{Zhang, D.}
\newblock \bibinfo{title}{An optimized tongue image color correction scheme}.
\newblock \emph{\bibinfo{journal}{IEEE Transactions on Information Technology
  in Biomedicine}} \textbf{\bibinfo{volume}{14}}, \bibinfo{pages}{1355--1364}
  (\bibinfo{year}{2010}).

\bibitem{jiang2022deep}
\bibinfo{author}{Jiang, T.} \emph{et~al.}
\newblock \bibinfo{title}{Deep learning multi-label tongue image analysis and
  its application in a population undergoing routine medical checkup}.
\newblock \emph{\bibinfo{journal}{Evidence-Based Complementary and Alternative
  Medicine}} \textbf{\bibinfo{volume}{2022}}, \bibinfo{pages}{3384209}
  (\bibinfo{year}{2022}).

\bibitem{lee2017oscillometric}
\bibinfo{author}{Lee, S.} \emph{et~al.}
\newblock \bibinfo{title}{Oscillometric blood pressure estimation by combining
  nonparametric bootstrap with gaussian mixture model}.
\newblock \emph{\bibinfo{journal}{Computers in Biology and Medicine}}
  \textbf{\bibinfo{volume}{85}}, \bibinfo{pages}{112--124}
  (\bibinfo{year}{2017}).

\bibitem{hu2021fully}
\bibinfo{author}{Hu, Y.} \emph{et~al.}
\newblock \bibinfo{title}{Fully-channel regional attention network for
  disease-location recognition with tongue images}.
\newblock \emph{\bibinfo{journal}{Artificial Intelligence in Medicine}}
  \textbf{\bibinfo{volume}{118}}, \bibinfo{pages}{102110}
  (\bibinfo{year}{2021}).

\bibitem{li2021establishment}
\bibinfo{author}{Li, J.} \emph{et~al.}
\newblock \bibinfo{title}{Establishment of noninvasive diabetes risk prediction
  model based on tongue features and machine learning techniques}.
\newblock \emph{\bibinfo{journal}{International Journal of Medical
  Informatics}} \textbf{\bibinfo{volume}{149}}, \bibinfo{pages}{104429}
  (\bibinfo{year}{2021}).

\bibitem{ni2022tonguecaps}
\bibinfo{author}{Ni, J.}, \bibinfo{author}{Yan, Z.} \& \bibinfo{author}{Jiang,
  J.}
\newblock \bibinfo{title}{Tonguecaps: An improved capsule network model for
  multi-classification of tongue color}.
\newblock \emph{\bibinfo{journal}{Diagnostics}} \textbf{\bibinfo{volume}{12}},
  \bibinfo{pages}{653} (\bibinfo{year}{2022}).

\bibitem{wang2013high}
\bibinfo{author}{Wang, X.} \& \bibinfo{author}{Zhang, D.}
\newblock \bibinfo{title}{A high quality color imaging system for computerized
  tongue image analysis}.
\newblock \emph{\bibinfo{journal}{Expert Systems with Applications}}
  \textbf{\bibinfo{volume}{40}}, \bibinfo{pages}{5854--5866}
  (\bibinfo{year}{2013}).

\bibitem{zhang2023cracked}
\bibinfo{author}{Zhang, Z.} \emph{et~al.}
\newblock \bibinfo{title}{Cracked tongue extraction model based on improved
  u-net method}.
\newblock \emph{\bibinfo{journal}{IEEE Access}}  (\bibinfo{year}{2023}).

\bibitem{huang2022exploring}
\bibinfo{author}{Huang, Y.-S.} \emph{et~al.}
\newblock \bibinfo{title}{Exploring the pivotal variables of tongue diagnosis
  between patients with acute ischemic stroke and health participants}.
\newblock \emph{\bibinfo{journal}{Journal of Traditional and Complementary
  Medicine}} \textbf{\bibinfo{volume}{12}}, \bibinfo{pages}{505--510}
  (\bibinfo{year}{2022}).

\bibitem{zhang2022missing}
\bibinfo{author}{Zhang, Q.}, \bibinfo{author}{Wen, J.}, \bibinfo{author}{Zhou,
  J.} \& \bibinfo{author}{Zhang, B.}
\newblock \bibinfo{title}{Missing-view completion for fatty liver disease
  detection}.
\newblock \emph{\bibinfo{journal}{Computers in Biology and Medicine}}
  \textbf{\bibinfo{volume}{150}}, \bibinfo{pages}{106097}
  (\bibinfo{year}{2022}).

\bibitem{marhamati2023laiu}
\bibinfo{author}{Marhamati, M.} \emph{et~al.}
\newblock \bibinfo{title}{Laiu-net: A learning-to-augment incorporated robust
  u-net for depressed humans tongue segmentation}.
\newblock \emph{\bibinfo{journal}{Displays}} \textbf{\bibinfo{volume}{76}},
  \bibinfo{pages}{102371} (\bibinfo{year}{2023}).

\bibitem{zhang2005computerized}
\bibinfo{author}{Zhang, D.}, \bibinfo{author}{Pang, B.}, \bibinfo{author}{Li,
  N.}, \bibinfo{author}{Wang, K.} \& \bibinfo{author}{Zhang, H.}
\newblock \bibinfo{title}{Computerized diagnosis from tongue appearance using
  quantitative feature classification}.
\newblock \emph{\bibinfo{journal}{The American Journal of Chinese Medicine}}
  \textbf{\bibinfo{volume}{33}}, \bibinfo{pages}{859--866}
  (\bibinfo{year}{2005}).

\bibitem{yan2009computerized}
\bibinfo{author}{Yan, Z.}, \bibinfo{author}{Wang, K.} \& \bibinfo{author}{Li,
  N.}
\newblock \bibinfo{title}{Computerized feature quantification of sublingual
  veins from color sublingual images}.
\newblock \emph{\bibinfo{journal}{Computer Methods and Programs in
  Biomedicine}} \textbf{\bibinfo{volume}{93}}, \bibinfo{pages}{192--205}
  (\bibinfo{year}{2009}).

\bibitem{zhang2010dynamic}
\bibinfo{author}{Zhang, D.}, \bibinfo{author}{Liu, Z.} \& \bibinfo{author}{Yan,
  J.-q.}
\newblock \bibinfo{title}{Dynamic tongueprint: A novel biometric identifier}.
\newblock \emph{\bibinfo{journal}{Pattern Recognition}}
  \textbf{\bibinfo{volume}{43}}, \bibinfo{pages}{1071--1082}
  (\bibinfo{year}{2010}).

\bibitem{huang2010tongue}
\bibinfo{author}{Huang, B.}, \bibinfo{author}{Wu, J.}, \bibinfo{author}{Zhang,
  D.} \& \bibinfo{author}{Li, N.}
\newblock \bibinfo{title}{Tongue shape classification by geometric features}.
\newblock \emph{\bibinfo{journal}{Information Sciences}}
  \textbf{\bibinfo{volume}{180}}, \bibinfo{pages}{312--324}
  (\bibinfo{year}{2010}).

\bibitem{wang2013statistical}
\bibinfo{author}{Wang, X.}, \bibinfo{author}{Zhang, B.}, \bibinfo{author}{Yang,
  Z.}, \bibinfo{author}{Wang, H.} \& \bibinfo{author}{Zhang, D.}
\newblock \bibinfo{title}{Statistical analysis of tongue images for feature
  extraction and diagnostics}.
\newblock \emph{\bibinfo{journal}{IEEE Transactions on Image Processing}}
  \textbf{\bibinfo{volume}{22}}, \bibinfo{pages}{5336--5347}
  (\bibinfo{year}{2013}).

\bibitem{li2017joint}
\bibinfo{author}{Li, J.}, \bibinfo{author}{Zhang, D.}, \bibinfo{author}{Li,
  Y.}, \bibinfo{author}{Wu, J.} \& \bibinfo{author}{Zhang, B.}
\newblock \bibinfo{title}{Joint similar and specific learning for diabetes
  mellitus and impaired glucose regulation detection}.
\newblock \emph{\bibinfo{journal}{Information Sciences}}
  \textbf{\bibinfo{volume}{384}}, \bibinfo{pages}{191--204}
  (\bibinfo{year}{2017}).

\bibitem{devi2023novel}
\bibinfo{title}{A novel semi supervised learning algorithm for thyroid and
  ulcer classification in tongue image}.

\bibitem{xu2020multi}
\bibinfo{author}{Xu, Q.} \emph{et~al.}
\newblock \bibinfo{title}{Multi-task joint learning model for segmenting and
  classifying tongue images using a deep neural network}.
\newblock \emph{\bibinfo{journal}{IEEE Journal of Biomedical and Health
  Informatics}} \textbf{\bibinfo{volume}{24}}, \bibinfo{pages}{2481--2489}
  (\bibinfo{year}{2020}).

\bibitem{gholami2021increasing}
\bibinfo{author}{Gholami, E.}, \bibinfo{author}{Tabbakh, S. R.~K.}
  \emph{et~al.}
\newblock \bibinfo{title}{Increasing the accuracy in the diagnosis of stomach
  cancer based on color and lint features of tongue}.
\newblock \emph{\bibinfo{journal}{Biomedical Signal Processing and Control}}
  \textbf{\bibinfo{volume}{69}}, \bibinfo{pages}{102782}
  (\bibinfo{year}{2021}).

\bibitem{jiang2021application}
\bibinfo{author}{Jiang, T.} \emph{et~al.}
\newblock \bibinfo{title}{Application of computer tongue image analysis
  technology in the diagnosis of nafld}.
\newblock \emph{\bibinfo{journal}{Computers in Biology and Medicine}}
  \textbf{\bibinfo{volume}{135}}, \bibinfo{pages}{104622}
  (\bibinfo{year}{2021}).

\bibitem{ding2021application}
\bibinfo{author}{Ding, L.}, \bibinfo{author}{Zhang, X.-y.},
  \bibinfo{author}{Wu, D.-y.} \& \bibinfo{author}{Liu, M.-l.}
\newblock \bibinfo{title}{Application of an extreme learning machine network
  with particle swarm optimization in syndrome classification of primary liver
  cancer}.
\newblock \emph{\bibinfo{journal}{Journal of Integrative Medicine}}
  \textbf{\bibinfo{volume}{19}}, \bibinfo{pages}{395--407}
  (\bibinfo{year}{2021}).

\bibitem{zhou2021two}
\bibinfo{author}{Zhou, J.}, \bibinfo{author}{Zhang, Q.} \&
  \bibinfo{author}{Zhang, B.}
\newblock \bibinfo{title}{Two-phase non-invasive disease detection via
  sublingual region}.
\newblock \emph{\bibinfo{journal}{Computers in Biology and Medicine}}
  \textbf{\bibinfo{volume}{137}}, \bibinfo{pages}{104782}
  (\bibinfo{year}{2021}).

\bibitem{yang2022intelligent}
\bibinfo{author}{Yang, Z.} \emph{et~al.}
\newblock \bibinfo{title}{An intelligent tongue diagnosis system via deep
  learning on the android platform}.
\newblock \emph{\bibinfo{journal}{Diagnostics}} \textbf{\bibinfo{volume}{12}},
  \bibinfo{pages}{2451} (\bibinfo{year}{2022}).

\bibitem{yuan2023development}
\bibinfo{author}{Yuan, L.} \emph{et~al.}
\newblock \bibinfo{title}{Development of a tongue image-based machine learning
  tool for the diagnosis of gastric cancer: a prospective multicentre clinical
  cohort study}.
\newblock \emph{\bibinfo{journal}{EClinicalMedicine}}
  \textbf{\bibinfo{volume}{57}} (\bibinfo{year}{2023}).

\bibitem{ning2022bess}
\bibinfo{author}{Ning, Z.}, \bibinfo{author}{Ye, Z.}, \bibinfo{author}{Jiang,
  Z.} \& \bibinfo{author}{Zhang, D.}
\newblock \bibinfo{title}{Bess: Balanced evolutionary semi-stacking for disease
  detection using partially labeled imbalanced data}.
\newblock \emph{\bibinfo{journal}{Information Sciences}}
  \textbf{\bibinfo{volume}{594}}, \bibinfo{pages}{233--248}
  (\bibinfo{year}{2022}).

\bibitem{mathew2023expacvo}
\bibinfo{author}{Mathew, J.~K.} \& \bibinfo{author}{Sathyalakshmi, S.}
\newblock \emph{\bibinfo{title}{Expacvo-exponential anti corona virus
  optimization enabled hybrid deep learning for tongue image segmentation
  towards diabetes mellitus detection via cnn-lstm network}},
  Vol.~\bibinfo{volume}{1}, \bibinfo{pages}{1--6}
  (\bibinfo{organization}{IEEE}, \bibinfo{year}{2023}).

\bibitem{chung2023tongue}
\bibinfo{author}{Chung, C.-J.} \emph{et~al.}
\newblock \bibinfo{title}{Tongue diagnosis index of chronic kidney disease}.
\newblock \emph{\bibinfo{journal}{Biomedical Journal}}
  \textbf{\bibinfo{volume}{46}}, \bibinfo{pages}{170--178}
  (\bibinfo{year}{2023}).

\bibitem{zhang2023multiple}
\bibinfo{author}{Zhang, N.}, \bibinfo{author}{Jiang, Z.}, \bibinfo{author}{Li,
  J.} \& \bibinfo{author}{Zhang, D.}
\newblock \bibinfo{title}{Multiple color representation and fusion for diabetes
  mellitus diagnosis based on back tongue images}.
\newblock \emph{\bibinfo{journal}{Computers in Biology and Medicine}}
  \textbf{\bibinfo{volume}{155}}, \bibinfo{pages}{106652}
  (\bibinfo{year}{2023}).

\bibitem{noguchi2023reliability}
\bibinfo{author}{Noguchi, K.}, \bibinfo{author}{Saito, I.},
  \bibinfo{author}{Namiki, T.}, \bibinfo{author}{Yoshimura, Y.} \&
  \bibinfo{author}{Nakaguchi, T.}
\newblock \bibinfo{title}{Reliability of non-contact tongue diagnosis for
  sj{\"o}gren's syndrome using machine learning method}.
\newblock \emph{\bibinfo{journal}{Scientific Reports}}
  \textbf{\bibinfo{volume}{13}}, \bibinfo{pages}{1334} (\bibinfo{year}{2023}).

\bibitem{okawa2023developing}
\bibinfo{author}{Okawa, J.} \emph{et~al.}
\newblock \bibinfo{title}{Developing tongue coating status assessment using
  image recognition with deep learning}.
\newblock \emph{\bibinfo{journal}{Journal of Prosthodontic Research}}
  \bibinfo{pages}{JPR\_D\_23\_00117} (\bibinfo{year}{2023}).

\bibitem{zhang2018novel}
\bibinfo{author}{Zhang, B.}, \bibinfo{author}{Nie, W.} \&
  \bibinfo{author}{Zhao, S.}
\newblock \bibinfo{title}{A novel color rendition chart for digital tongue
  image calibration}.
\newblock \emph{\bibinfo{journal}{Color Research \& Application}}
  \textbf{\bibinfo{volume}{43}}, \bibinfo{pages}{749--759}
  (\bibinfo{year}{2018}).

\bibitem{pang2005tongue}
\bibinfo{author}{Pang, B.}, \bibinfo{author}{Zhang, D.} \&
  \bibinfo{author}{Wang, K.}
\newblock \bibinfo{title}{Tongue image analysis for appendicitis diagnosis}.
\newblock \emph{\bibinfo{journal}{Information Sciences}}
  \textbf{\bibinfo{volume}{175}}, \bibinfo{pages}{160--176}
  (\bibinfo{year}{2005}).

\bibitem{hu2016color}
\bibinfo{author}{Hu, M.-C.}, \bibinfo{author}{Cheng, M.-H.} \&
  \bibinfo{author}{Lan, K.-C.}
\newblock \bibinfo{title}{Color correction parameter estimation on the
  smartphone and its application to automatic tongue diagnosis}.
\newblock \emph{\bibinfo{journal}{Journal of medical systems}}
  \textbf{\bibinfo{volume}{40}}, \bibinfo{pages}{1--8} (\bibinfo{year}{2016}).

\bibitem{xin2018automatic}
\bibinfo{author}{Xin, Y.} \emph{et~al.}
\newblock \bibinfo{title}{Automatic tongue verification based on appearance
  manifold learning in image sequences for the internet of medical things
  platform}.
\newblock \emph{\bibinfo{journal}{IEEE Access}} \textbf{\bibinfo{volume}{6}},
  \bibinfo{pages}{43885--43891} (\bibinfo{year}{2018}).

\bibitem{zhong2024deep}
\bibinfo{author}{Zhong, L.} \emph{et~al.}
\newblock \bibinfo{title}{Deep learning-based recognition of stained tongue
  coating images}.
\newblock \emph{\bibinfo{journal}{Digital Chinese Medicine}}
  \textbf{\bibinfo{volume}{7}}, \bibinfo{pages}{129--136}
  (\bibinfo{year}{2024}).

\bibitem{xiang2020application}
\bibinfo{author}{Xiang, Z.}, \bibinfo{author}{Tang, M.}, \bibinfo{author}{Yang,
  H.} \& \bibinfo{author}{Tan, C.}
\newblock \bibinfo{title}{Application of convolutional neural network algorithm
  in diagnosis of chronic cough and tongue in children with traditional chinese
  medicine}.
\newblock \emph{\bibinfo{journal}{Journal of Medical Imaging and Health
  Informatics}} \textbf{\bibinfo{volume}{10}}, \bibinfo{pages}{401--409}
  (\bibinfo{year}{2020}).

\bibitem{liao2014diabetes}
\bibinfo{author}{Liao, P.-Y.}, \bibinfo{author}{Hsu, P.-C.},
  \bibinfo{author}{Chen, J.-M.}, \bibinfo{author}{Chiang, J.~Y.} \&
  \bibinfo{author}{Lo, L.-C.}
\newblock \bibinfo{title}{Diabetes with pyogenic liver abscess: A perspective
  on tongue assessment in traditional chinese medicine}.
\newblock \emph{\bibinfo{journal}{Complementary Therapies in Medicine}}
  \textbf{\bibinfo{volume}{22}}, \bibinfo{pages}{341--348}
  (\bibinfo{year}{2014}).

\bibitem{liang2020tongue}
\bibinfo{author}{Liang, K.} \emph{et~al.}
\newblock \bibinfo{title}{Tongue diagnosis and treatment in traditional chinese
  medicine for severe covid-19: a case report}.
\newblock \emph{\bibinfo{journal}{Annals of Palliative Medicine}}
  \textbf{\bibinfo{volume}{9}}, \bibinfo{pages}{2400407--2402407}
  (\bibinfo{year}{2020}).

\bibitem{cai2002novel}
\bibinfo{author}{Cai, Y.}
\newblock \emph{\bibinfo{title}{A novel imaging system for tongue inspection}},
  Vol.~\bibinfo{volume}{1}, \bibinfo{pages}{159--163}
  (\bibinfo{organization}{IEEE}, \bibinfo{year}{2002}).

\bibitem{lo2015tcm}
\bibinfo{author}{Lo, L.-c.}, \bibinfo{author}{Cheng, T.-L.},
  \bibinfo{author}{Chen, Y.-J.}, \bibinfo{author}{Natsagdorj, S.} \&
  \bibinfo{author}{Chiang, J.~Y.}
\newblock \bibinfo{title}{Tcm tongue diagnosis index of early-stage breast
  cancer}.
\newblock \emph{\bibinfo{journal}{Complementary Therapies in Medicine}}
  \textbf{\bibinfo{volume}{23}}, \bibinfo{pages}{705--713}
  (\bibinfo{year}{2015}).

\bibitem{lu2020tdccn}
\bibinfo{author}{Lu, Y.}, \bibinfo{author}{Li, X.}, \bibinfo{author}{Gong, Z.},
  \bibinfo{author}{Zhuo, L.} \& \bibinfo{author}{Zhang, H.}
\newblock \bibinfo{title}{Tdccn: A two-phase deep color correction network for
  traditional chinese medicine tongue images}.
\newblock \emph{\bibinfo{journal}{Applied Sciences}}
  \textbf{\bibinfo{volume}{10}}, \bibinfo{pages}{1784} (\bibinfo{year}{2020}).

\bibitem{cai2022dse}
\bibinfo{author}{Cai, W.} \& \bibinfo{author}{Wang, B.}
\newblock \emph{\bibinfo{title}{Dse-net: Deep semantic enhanced network for
  mobile tongue image segmentation}}, \bibinfo{pages}{138--150}
  (\bibinfo{organization}{Springer}, \bibinfo{year}{2022}).

\bibitem{li2009tongue}
\bibinfo{author}{Li, Q.} \& \bibinfo{author}{Liu, Z.}
\newblock \bibinfo{title}{Tongue color analysis and discrimination based on
  hyperspectral images}.
\newblock \emph{\bibinfo{journal}{Computerized Medical Imaging and Graphics}}
  \textbf{\bibinfo{volume}{33}}, \bibinfo{pages}{217--221}
  (\bibinfo{year}{2009}).

\bibitem{yamamoto2010early}
\bibinfo{author}{Yamamoto, S.} \emph{et~al.}
\newblock \emph{\bibinfo{title}{Early detection of disease-oriented state from
  hyperspectral tongue images with principal component analysis and vector
  rotation}}, \bibinfo{pages}{3025--3028} (\bibinfo{organization}{IEEE},
  \bibinfo{year}{2010}).

\bibitem{zhang2019tongue}
\bibinfo{author}{Zhang, D.}, \bibinfo{author}{Zhang, J.},
  \bibinfo{author}{Wang, Z.} \& \bibinfo{author}{Sun, M.}
\newblock \bibinfo{title}{Tongue colour and coating prediction in traditional
  chinese medicine based on visible hyperspectral imaging}.
\newblock \emph{\bibinfo{journal}{IET Image Processing}}
  \textbf{\bibinfo{volume}{13}}, \bibinfo{pages}{2265--2270}
  (\bibinfo{year}{2019}).

\bibitem{yan2008algorithm}
\bibinfo{author}{Yan, Z.}, \bibinfo{author}{Wang, K.} \& \bibinfo{author}{Li,
  N.}
\newblock \emph{\bibinfo{title}{An algorithm for extraction of near infrared
  sublingual veins}}, Vol.~\bibinfo{volume}{1}, \bibinfo{pages}{60--63}
  (\bibinfo{organization}{IEEE}, \bibinfo{year}{2008}).

\bibitem{yan2008segmentation}
\bibinfo{author}{Yan, Z.}, \bibinfo{author}{Wang, K.} \& \bibinfo{author}{Li,
  N.}
\newblock \emph{\bibinfo{title}{Segmentation of sublingual veins from near
  infrared sublingual images}}, \bibinfo{pages}{1--5}
  (\bibinfo{organization}{IEEE}, \bibinfo{year}{2008}).

\bibitem{rakhlin2016convolutional}
\bibinfo{author}{Rakhlin, A.}
\newblock \bibinfo{title}{Convolutional neural networks for sentence
  classification}.
\newblock \emph{\bibinfo{journal}{GitHub}} \textbf{\bibinfo{volume}{6}},
  \bibinfo{pages}{25} (\bibinfo{year}{2016}).

\bibitem{jiang2021tongue}
\bibinfo{author}{Jiang, T.} \emph{et~al.}
\newblock \bibinfo{title}{Tongue image quality assessment based on a deep
  convolutional neural network}.
\newblock \emph{\bibinfo{journal}{BMC Medical Informatics and Decision Making}}
  \textbf{\bibinfo{volume}{21}}, \bibinfo{pages}{147} (\bibinfo{year}{2021}).

\bibitem{pang2005bi}
\bibinfo{author}{Pang, B.}, \bibinfo{author}{Zhang, D.} \&
  \bibinfo{author}{Wang, K.}
\newblock \bibinfo{title}{The bi-elliptical deformable contour and its
  application to automated tongue segmentation in chinese medicine}.
\newblock \emph{\bibinfo{journal}{IEEE Transactions on Medical Imaging}}
  \textbf{\bibinfo{volume}{24}}, \bibinfo{pages}{946--956}
  (\bibinfo{year}{2005}).

\bibitem{he2016deep}
\bibinfo{author}{He, K.}, \bibinfo{author}{Zhang, X.}, \bibinfo{author}{Ren,
  S.} \& \bibinfo{author}{Sun, J.}
\newblock \emph{\bibinfo{title}{Deep residual learning for image recognition}},
  \bibinfo{pages}{770--778} (\bibinfo{year}{2016}).

\bibitem{cao2016classification}
\bibinfo{author}{Cao, G.} \emph{et~al.}
\newblock \emph{\bibinfo{title}{Classification of tongue images based on
  doublet and color space dictionary}}, \bibinfo{pages}{1170--1175}
  (\bibinfo{organization}{IEEE}, \bibinfo{year}{2016}).

\bibitem{bezdek2013pattern}
\bibinfo{author}{Bezdek, J.~C.}
\newblock \emph{\bibinfo{title}{Pattern recognition with fuzzy objective
  function algorithms}}  (\bibinfo{publisher}{Springer Science \& Business
  Media}, \bibinfo{year}{2013}).

\bibitem{chen2022computational}
\bibinfo{author}{Chen, H.-S.} \emph{et~al.}
\newblock \bibinfo{title}{Computational tongue color simulation in tongue
  diagnosis}.
\newblock \emph{\bibinfo{journal}{Color Research \& Application}}
  \textbf{\bibinfo{volume}{47}}, \bibinfo{pages}{121--134}
  (\bibinfo{year}{2022}).

\bibitem{zhuo2014sa}
\bibinfo{author}{Zhuo, L.}, \bibinfo{author}{Zhang, J.}, \bibinfo{author}{Dong,
  P.}, \bibinfo{author}{Zhao, Y.} \& \bibinfo{author}{Peng, B.}
\newblock \bibinfo{title}{An sa--ga--bp neural network-based color correction
  algorithm for tcm tongue images}.
\newblock \emph{\bibinfo{journal}{Neurocomputing}}
  \textbf{\bibinfo{volume}{134}}, \bibinfo{pages}{111--116}
  (\bibinfo{year}{2014}).

\bibitem{qi2016classification}
\bibinfo{author}{Qi, Z.} \emph{et~al.}
\newblock \bibinfo{title}{The classification of tongue colors with standardized
  acquisition and icc profile correction in traditional chinese medicine}.
\newblock \emph{\bibinfo{journal}{BioMed Research International}}
  \textbf{\bibinfo{volume}{2016}}, \bibinfo{pages}{3510807}
  (\bibinfo{year}{2016}).

\bibitem{cui2013fast}
\bibinfo{author}{Cui, Z.}, \bibinfo{author}{Zhang, H.}, \bibinfo{author}{Zhang,
  D.}, \bibinfo{author}{Li, N.} \& \bibinfo{author}{Zuo, W.}
\newblock \bibinfo{title}{Fast marching over the 2d gabor magnitude domain for
  tongue body segmentation}.
\newblock \emph{\bibinfo{journal}{EURASIP Journal on Advances in Signal
  rocessing}} \textbf{\bibinfo{volume}{2013}}, \bibinfo{pages}{1--13}
  (\bibinfo{year}{2013}).

\bibitem{zhang2010tongue}
\bibinfo{author}{Zhang, L.} \& \bibinfo{author}{Qin, J.}
\newblock \bibinfo{title}{Tongue-image segmentation based on gray projection
  and threshold-adaptive method}.
\newblock \emph{\bibinfo{journal}{Chinese Journal of Tissue Engineering
  Research}} \textbf{\bibinfo{volume}{14}}, \bibinfo{pages}{1638}
  (\bibinfo{year}{2010}).

\bibitem{zhi2006tongue}
\bibinfo{author}{Zhi, L.}, \bibinfo{author}{Yan, J.-q.}, \bibinfo{author}{Zhou,
  T.} \& \bibinfo{author}{Tang, Q.-l.}
\newblock \emph{\bibinfo{title}{Tongue shape detection based on b-spline}},
  \bibinfo{pages}{3829--3832} (\bibinfo{organization}{IEEE},
  \bibinfo{year}{2006}).

\bibitem{zuo2004combination}
\bibinfo{author}{Zuo, W.}, \bibinfo{author}{Wang, K.}, \bibinfo{author}{Zhang,
  D.} \& \bibinfo{author}{Zhang, H.}
\newblock \emph{\bibinfo{title}{Combination of polar edge detection and active
  contour model for automated tongue segmentation}}, \bibinfo{pages}{270--273}
  (\bibinfo{organization}{IEEE}, \bibinfo{year}{2004}).

\bibitem{ronneberger2015u}
\bibinfo{author}{Ronneberger, O.}, \bibinfo{author}{Fischer, P.} \&
  \bibinfo{author}{Brox, T.}
\newblock \emph{\bibinfo{title}{U-net: Convolutional networks for biomedical
  image segmentation}}, \bibinfo{pages}{234--241}
  (\bibinfo{organization}{Springer}, \bibinfo{year}{2015}).

\bibitem{li2021application}
\bibinfo{author}{Li, M.-Y.} \emph{et~al.}
\newblock \bibinfo{title}{Application of u-net with global convolution network
  module in computer-aided tongue diagnosis}.
\newblock \emph{\bibinfo{journal}{Journal of Healthcare Engineering}}
  \textbf{\bibinfo{volume}{2021}}, \bibinfo{pages}{5853128}
  (\bibinfo{year}{2021}).

\bibitem{chen2017deeplab}
\bibinfo{author}{Chen, L.-C.}, \bibinfo{author}{Papandreou, G.},
  \bibinfo{author}{Kokkinos, I.}, \bibinfo{author}{Murphy, K.} \&
  \bibinfo{author}{Yuille, A.~L.}
\newblock \bibinfo{title}{Deeplab: Semantic image segmentation with deep
  convolutional nets, atrous convolution, and fully connected crfs}.
\newblock \emph{\bibinfo{journal}{IEEE Transactions on Pattern Analysis and
  Machine Intelligence}} \textbf{\bibinfo{volume}{40}},
  \bibinfo{pages}{834--848} (\bibinfo{year}{2017}).

\bibitem{goodfellow2014generative}
\bibinfo{author}{Goodfellow, I.} \emph{et~al.}
\newblock \bibinfo{title}{Generative adversarial nets}.
\newblock \emph{\bibinfo{journal}{Advances in Neural Information Processing
  Systems}} \textbf{\bibinfo{volume}{27}} (\bibinfo{year}{2014}).

\bibitem{zhou2020reconstruction}
\bibinfo{author}{Zhou, C.} \emph{et~al.}
\newblock \bibinfo{title}{Reconstruction enhanced probabilistic model for
  semisupervised tongue image segmentation}.
\newblock \emph{\bibinfo{journal}{Concurrency and Computation: Practice and
  Experience}} \textbf{\bibinfo{volume}{32}}, \bibinfo{pages}{e5844}
  (\bibinfo{year}{2020}).

\bibitem{huang2022lw}
\bibinfo{author}{Huang, X.}, \bibinfo{author}{Zhuo, L.},
  \bibinfo{author}{Zhang, H.}, \bibinfo{author}{Li, X.} \&
  \bibinfo{author}{Zhang, J.}
\newblock \bibinfo{title}{Lw-tisnet: Light-weight convolutional neural network
  incorporating attention mechanism and multiple supervision strategy for
  tongue image segmentation}.
\newblock \emph{\bibinfo{journal}{Sensing and Imaging}}
  \textbf{\bibinfo{volume}{23}}, \bibinfo{pages}{6} (\bibinfo{year}{2022}).

\bibitem{xiong2020multi}
\bibinfo{author}{Xiong, Q.} \emph{et~al.}
\newblock \emph{\bibinfo{title}{Multi-scale generative adversarial network for
  automatic sublingual vein segmentation}}, \bibinfo{pages}{851--856}
  (\bibinfo{organization}{IEEE}, \bibinfo{year}{2020}).

\bibitem{xu2023two}
\bibinfo{author}{Xu, H.}, \bibinfo{author}{Chen, X.}, \bibinfo{author}{Qian,
  P.} \& \bibinfo{author}{Li, F.}
\newblock \bibinfo{title}{A two-stage segmentation of sublingual veins based on
  compact fully convolutional networks for traditional chinese medicine
  images}.
\newblock \emph{\bibinfo{journal}{Health Information Science and Systems}}
  \textbf{\bibinfo{volume}{11}}, \bibinfo{pages}{19} (\bibinfo{year}{2023}).

\bibitem{zhang2017diagnostic}
\bibinfo{author}{Zhang, J.} \emph{et~al.}
\newblock \bibinfo{title}{Diagnostic method of diabetes based on support vector
  machine and tongue images}.
\newblock \emph{\bibinfo{journal}{BioMed Research International}}
  \textbf{\bibinfo{volume}{2017}}, \bibinfo{pages}{7961494}
  (\bibinfo{year}{2017}).

\bibitem{wu2024novel}
\bibinfo{author}{Wu, J.} \emph{et~al.}
\newblock \bibinfo{title}{A novel tongue coating segmentation method based on
  improved transunet}.
\newblock \emph{\bibinfo{journal}{Sensors}} \textbf{\bibinfo{volume}{24}},
  \bibinfo{pages}{4455} (\bibinfo{year}{2024}).

\bibitem{berthelot2019mixmatch}
\bibinfo{author}{Berthelot, D.} \emph{et~al.}
\newblock \bibinfo{title}{Mixmatch: A holistic approach to semi-supervised
  learning}.
\newblock \emph{\bibinfo{journal}{Advances in Neural Information Processing
  Systems}} \textbf{\bibinfo{volume}{32}} (\bibinfo{year}{2019}).

\bibitem{yan2023tongue}
\bibinfo{author}{Yan, J.} \emph{et~al.}
\newblock \bibinfo{title}{Tongue crack recognition using segmentation based
  deep learning}.
\newblock \emph{\bibinfo{journal}{Scientific Reports}}
  \textbf{\bibinfo{volume}{13}}, \bibinfo{pages}{511} (\bibinfo{year}{2023}).

\bibitem{hu2019automatic}
\bibinfo{author}{Hu, Y.} \emph{et~al.}
\newblock \bibinfo{title}{Automatic construction of chinese herbal
  prescriptions from tongue images using cnns and auxiliary latent therapy
  topics}.
\newblock \emph{\bibinfo{journal}{IEEE Transactions on Cybernetics}}
  \textbf{\bibinfo{volume}{51}}, \bibinfo{pages}{708--721}
  (\bibinfo{year}{2019}).

\bibitem{mumuni2022data}
\bibinfo{author}{Mumuni, A.} \& \bibinfo{author}{Mumuni, F.}
\newblock \bibinfo{title}{Data augmentation: A comprehensive survey of modern
  approaches}.
\newblock \emph{\bibinfo{journal}{Array}} \textbf{\bibinfo{volume}{16}},
  \bibinfo{pages}{100258} (\bibinfo{year}{2022}).

\bibitem{xu2023comprehensive}
\bibinfo{author}{Xu, M.}, \bibinfo{author}{Yoon, S.}, \bibinfo{author}{Fuentes,
  A.} \& \bibinfo{author}{Park, D.~S.}
\newblock \bibinfo{title}{A comprehensive survey of image augmentation
  techniques for deep learning}.
\newblock \emph{\bibinfo{journal}{Pattern Recognition}}
  \textbf{\bibinfo{volume}{137}}, \bibinfo{pages}{109347}
  (\bibinfo{year}{2023}).

\bibitem{ruan2021efficient}
\bibinfo{author}{Ruan, Q.} \emph{et~al.}
\newblock \bibinfo{title}{An efficient tongue segmentation model based on u-net
  framework}.
\newblock \emph{\bibinfo{journal}{International Journal of Pattern Recognition
  and Artificial Intelligence}} \textbf{\bibinfo{volume}{35}},
  \bibinfo{pages}{2154035} (\bibinfo{year}{2021}).

\bibitem{BioHit2014}
\bibinfo{author}{BioHit}.
\newblock \bibinfo{title}{Tongueimagedataset}.
\newblock
  \bibinfo{howpublished}{\url{https://github.com/BioHit/TongeImageDataset}}
  (\bibinfo{year}{2014}).

\bibitem{li2019automatic}
\bibinfo{author}{Li, X.} \emph{et~al.}
\newblock \emph{\bibinfo{title}{Automatic tongue image segmentation for
  real-time remote diagnosis}}, \bibinfo{pages}{409--414}
  (\bibinfo{organization}{IEEE}, \bibinfo{year}{2019}).

\bibitem{Pad}
\bibinfo{author}{PaddlePaddle}.
\newblock \bibinfo{title}{Tongue dataset}.
\newblock
  \bibinfo{howpublished}{\url{https://aistudio.baidu.com/datasetdetail/196398}}.

\bibitem{annotated}
\bibinfo{author}{Chunlei~Tang, X. S. Y.~X., Dan~Shi}.
\newblock \bibinfo{title}{An annotated dataset of tongue images}.
\newblock
  \bibinfo{howpublished}{\url{https://ieee-dataport.org/open-access/annotated-dataset-tongue-images}}.

\bibitem{deng2009imagenet}
\bibinfo{author}{Deng, J.} \emph{et~al.}
\newblock \emph{\bibinfo{title}{Imagenet: A large-scale hierarchical image
  database}}, \bibinfo{pages}{248--255} (\bibinfo{organization}{Ieee},
  \bibinfo{year}{2009}).

\bibitem{van2018inaturalist}
\bibinfo{author}{Van~Horn, G.} \emph{et~al.}
\newblock \emph{\bibinfo{title}{The inaturalist species classification and
  detection dataset}}, \bibinfo{pages}{8769--8778} (\bibinfo{year}{2018}).

\bibitem{liu2022open}
\bibinfo{author}{Liu, Z.} \emph{et~al.}
\newblock \bibinfo{title}{Open long-tailed recognition in a dynamic world}.
\newblock \emph{\bibinfo{journal}{IEEE Transactions on Pattern Analysis and
  Machine Intelligence}} \textbf{\bibinfo{volume}{46}},
  \bibinfo{pages}{1836--1851} (\bibinfo{year}{2022}).

\bibitem{yang2022proco}
\bibinfo{author}{Yang, Z.} \emph{et~al.}
\newblock \emph{\bibinfo{title}{Proco: Prototype-aware contrastive learning for
  long-tailed medical image classification}}, \bibinfo{pages}{173--182}
  (\bibinfo{organization}{Springer}, \bibinfo{year}{2022}).

\bibitem{wang2021regularizing}
\bibinfo{author}{Wang, Y.} \emph{et~al.}
\newblock \bibinfo{title}{Regularizing deep networks with semantic data
  augmentation}.
\newblock \emph{\bibinfo{journal}{IEEE Transactions on Pattern Analysis and
  Machine Intelligence}} \textbf{\bibinfo{volume}{44}},
  \bibinfo{pages}{3733--3748} (\bibinfo{year}{2021}).

\bibitem{li2021metasaug}
\bibinfo{author}{Li, S.} \emph{et~al.}
\newblock \emph{\bibinfo{title}{Metasaug: Meta semantic augmentation for
  long-tailed visual recognition}}, \bibinfo{pages}{5212--5221}
  (\bibinfo{year}{2021}).

\bibitem{cai2020joint}
\bibinfo{author}{Cai, Q.}, \bibinfo{author}{Wang, Y.}, \bibinfo{author}{Pan,
  Y.}, \bibinfo{author}{Yao, T.} \& \bibinfo{author}{Mei, T.}
\newblock \bibinfo{title}{Joint contrastive learning with infinite
  possibilities}.
\newblock \emph{\bibinfo{journal}{Advances in Neural Information Processing
  Systems}} \textbf{\bibinfo{volume}{33}}, \bibinfo{pages}{12638--12648}
  (\bibinfo{year}{2020}).

\bibitem{simonyan2014very}
\bibinfo{author}{Simonyan, K.} \& \bibinfo{author}{Zisserman, A.}
\newblock \bibinfo{title}{Very deep convolutional networks for large-scale
  image recognition}.
\newblock \emph{\bibinfo{journal}{arXiv preprint arXiv:1409.1556}}
  (\bibinfo{year}{2014}).

\bibitem{li2014cracked}
\bibinfo{author}{Li, X.}, \bibinfo{author}{Shao, Q.} \& \bibinfo{author}{Yao,
  Q.}
\newblock \emph{\bibinfo{title}{Cracked tongue recognition using statistic
  feature}}, \bibinfo{pages}{72--73} (\bibinfo{organization}{IEEE},
  \bibinfo{year}{2014}).

\bibitem{chengdong2022establishing}
\bibinfo{author}{Chengdong, P.} \emph{et~al.}
\newblock \bibinfo{title}{Establishing and validating a spotted tongue
  recognition and extraction model based on multiscale convolutional neural
  network}.
\newblock \emph{\bibinfo{journal}{Digital Chinese Medicine}}
  \textbf{\bibinfo{volume}{5}}, \bibinfo{pages}{49--58} (\bibinfo{year}{2022}).

\bibitem{li2021tongue}
\bibinfo{author}{Li, J.} \emph{et~al.}
\newblock \bibinfo{title}{A tongue features fusion approach to predicting
  prediabetes and diabetes with machine learning}.
\newblock \emph{\bibinfo{journal}{Journal of Biomedical Informatics}}
  \textbf{\bibinfo{volume}{115}}, \bibinfo{pages}{103693}
  (\bibinfo{year}{2021}).

\bibitem{li2018tooth}
\bibinfo{author}{Li, X.}, \bibinfo{author}{Zhang, Y.}, \bibinfo{author}{Cui,
  Q.}, \bibinfo{author}{Yi, X.} \& \bibinfo{author}{Zhang, Y.}
\newblock \bibinfo{title}{Tooth-marked tongue recognition using multiple
  instance learning and cnn features}.
\newblock \emph{\bibinfo{journal}{IEEE Transactions on Cybernetics}}
  \textbf{\bibinfo{volume}{49}}, \bibinfo{pages}{380--387}
  (\bibinfo{year}{2018}).

\bibitem{chandola2009anomaly}
\bibinfo{author}{Chandola, V.}, \bibinfo{author}{Banerjee, A.} \&
  \bibinfo{author}{Kumar, V.}
\newblock \bibinfo{title}{Anomaly detection: A survey}.
\newblock \emph{\bibinfo{journal}{ACM Computing Surveys (CSUR)}}
  \textbf{\bibinfo{volume}{41}}, \bibinfo{pages}{1--58} (\bibinfo{year}{2009}).

\bibitem{kirschbaum2000atlas}
\bibinfo{author}{Kirschbaum, B.}
\newblock \emph{\bibinfo{title}{Atlas of Chinese tongue diagnosis}}
  Vol.~\bibinfo{volume}{1} (\bibinfo{publisher}{Eastland Press},
  \bibinfo{year}{2000}).

\bibitem{li2002tongue}
\bibinfo{author}{Li, C.~H.} \& \bibinfo{author}{Yuen, P.~C.}
\newblock \bibinfo{title}{Tongue image matching using color content}.
\newblock \emph{\bibinfo{journal}{Pattern Recognition}}
  \textbf{\bibinfo{volume}{35}}, \bibinfo{pages}{407--419}
  (\bibinfo{year}{2002}).

\bibitem{zhang2013tongue}
\bibinfo{author}{Zhang, B.}, \bibinfo{author}{Wang, X.}, \bibinfo{author}{You,
  J.} \& \bibinfo{author}{Zhang, D.}
\newblock \bibinfo{title}{Tongue color analysis for medical application}.
\newblock \emph{\bibinfo{journal}{Evidence-Based Complementary and Alternative
  Medicine}} \textbf{\bibinfo{volume}{2013}}, \bibinfo{pages}{264742}
  (\bibinfo{year}{2013}).

\bibitem{mansour2021internet}
\bibinfo{author}{Mansour, R.~F.}, \bibinfo{author}{Althobaiti, M.~M.} \&
  \bibinfo{author}{Ashour, A.~A.}
\newblock \bibinfo{title}{Internet of things and synergic deep learning based
  biomedical tongue color image analysis for disease diagnosis and
  classification}.
\newblock \emph{\bibinfo{journal}{IEEE Access}} \textbf{\bibinfo{volume}{9}},
  \bibinfo{pages}{94769--94779} (\bibinfo{year}{2021}).

\bibitem{avraham1988down}
\bibinfo{author}{Avraham, K.~B.}, \bibinfo{author}{Schickler, M.},
  \bibinfo{author}{Sapoznikov, D.}, \bibinfo{author}{Yarom, R.} \&
  \bibinfo{author}{Groner, Y.}
\newblock \bibinfo{title}{Down's syndrome: abnormal neuromuscular junction in
  tongue of transgenic mice with elevated levels of human cu/zn-superoxide
  dismutase}.
\newblock \emph{\bibinfo{journal}{Cell}} \textbf{\bibinfo{volume}{54}},
  \bibinfo{pages}{823--829} (\bibinfo{year}{1988}).

\bibitem{erics1996dermatological}
\bibinfo{author}{Erics, M.}, \bibinfo{author}{Balci, S.} \&
  \bibinfo{author}{Atakan, N.}
\newblock \bibinfo{title}{Dermatological manifestations of 71 down syndrome
  children admitted to a clinical genetics unit}.
\newblock \emph{\bibinfo{journal}{Clinical Genetics}}
  \textbf{\bibinfo{volume}{50}}, \bibinfo{pages}{317--320}
  (\bibinfo{year}{1996}).

\bibitem{al2019association}
\bibinfo{author}{Al~Qahtani, N.~A.} \emph{et~al.}
\newblock \bibinfo{title}{Association of geographic tongue and fissured tongue
  with abo blood group among adult psoriasis patients: a novel study from a
  tertiary care hospital in saudi arabia}.
\newblock \emph{\bibinfo{journal}{Oral Surgery, Oral Medicine, Oral Pathology
  and Oral Radiology}} \textbf{\bibinfo{volume}{127}},
  \bibinfo{pages}{490--497} (\bibinfo{year}{2019}).

\bibitem{zargari2006prevalence}
\bibinfo{author}{Zargari, O.}
\newblock \bibinfo{title}{The prevalence and significance of fissured tongue
  and geographical tongue in psoriatic patients}.
\newblock \emph{\bibinfo{journal}{Clinical and experimental dermatology}}
  \textbf{\bibinfo{volume}{31}}, \bibinfo{pages}{192--195}
  (\bibinfo{year}{2006}).

\bibitem{farman1976atrophic}
\bibinfo{author}{Farman, A.~G.}
\newblock \bibinfo{title}{Atrophic lesions of the tongue: a prevalence study
  among 175 diabetic patients}.
\newblock \emph{\bibinfo{journal}{Journal of Oral Pathology \& Medicine}}
  \textbf{\bibinfo{volume}{5}}, \bibinfo{pages}{255--264}
  (\bibinfo{year}{1976}).

\bibitem{ozgursoy2009melkersson}
\bibinfo{author}{Ozgursoy, O.~B.} \emph{et~al.}
\newblock \bibinfo{title}{Melkersson-rosenthal syndrome revisited as a
  misdiagnosed disease}.
\newblock \emph{\bibinfo{journal}{American journal of otolaryngology}}
  \textbf{\bibinfo{volume}{30}}, \bibinfo{pages}{33--37}
  (\bibinfo{year}{2009}).

\bibitem{bing2010diagnostics}
\bibinfo{author}{Bing, Z.} \& \bibinfo{author}{Hongcai, W.}
\newblock \emph{\bibinfo{title}{Diagnostics of traditional Chinese medicine}}
  (\bibinfo{publisher}{Singing Dragon}, \bibinfo{year}{2010}).

\bibitem{weiss2005association}
\bibinfo{author}{Weiss, T.~M.}, \bibinfo{author}{Atanasov, S.} \&
  \bibinfo{author}{Calhoun, K.~H.}
\newblock \bibinfo{title}{The association of tongue scalloping with obstructive
  sleep apnea and related sleep pathology}.
\newblock \emph{\bibinfo{journal}{Otolaryngology - Head and Neck Surgery}}
  \textbf{\bibinfo{volume}{133}}, \bibinfo{pages}{966--971}
  (\bibinfo{year}{2005}).

\bibitem{tomooka2017scalloped}
\bibinfo{author}{Tomooka, K.} \emph{et~al.}
\newblock \bibinfo{title}{Scalloped tongue is associated with nocturnal
  intermittent hypoxia among community-dwelling japanese: the toon health
  study}.
\newblock \emph{\bibinfo{journal}{Journal of Oral rehabilitation}}
  \textbf{\bibinfo{volume}{44}}, \bibinfo{pages}{602--609}
  (\bibinfo{year}{2017}).

\bibitem{wang2022deep}
\bibinfo{author}{Wang, X.} \emph{et~al.}
\newblock \bibinfo{title}{Deep learning based tongue prickles detection in
  traditional chinese medicine}.
\newblock \emph{\bibinfo{journal}{Evidence-Based Complementary and Alternative
  Medicine}} \textbf{\bibinfo{volume}{2022}}, \bibinfo{pages}{5899975}
  (\bibinfo{year}{2022}).

\bibitem{zhang2021computational}
\bibinfo{author}{Zhang, Q.}, \bibinfo{author}{Zhou, J.} \&
  \bibinfo{author}{Zhang, B.}
\newblock \bibinfo{title}{Computational traditional chinese medicine diagnosis:
  a literature survey}.
\newblock \emph{\bibinfo{journal}{Computers in Biology and Medicine}}
  \textbf{\bibinfo{volume}{133}}, \bibinfo{pages}{104358}
  (\bibinfo{year}{2021}).

\bibitem{xue2018cracked}
\bibinfo{author}{Xue, Y.}, \bibinfo{author}{Li, X.}, \bibinfo{author}{Cui, Q.},
  \bibinfo{author}{Wang, L.} \& \bibinfo{author}{Wu, P.}
\newblock \emph{\bibinfo{title}{Cracked tongue recognition based on deep
  features and multiple-instance svm}}, \bibinfo{pages}{642--652}
  (\bibinfo{organization}{Springer}, \bibinfo{year}{2018}).

\bibitem{weng2021weakly}
\bibinfo{author}{Weng, H.} \emph{et~al.}
\newblock \bibinfo{title}{A weakly supervised tooth-mark and crack detection
  method in tongue image}.
\newblock \emph{\bibinfo{journal}{Concurrency and Computation: Practice and
  Experience}} \textbf{\bibinfo{volume}{33}}, \bibinfo{pages}{e6262}
  (\bibinfo{year}{2021}).

\bibitem{abe2008tongue}
\bibinfo{author}{Abe, S.}, \bibinfo{author}{Ishihara, K.},
  \bibinfo{author}{Adachi, M.} \& \bibinfo{author}{Okuda, K.}
\newblock \bibinfo{title}{Tongue-coating as risk indicator for aspiration
  pneumonia in edentate elderly}.
\newblock \emph{\bibinfo{journal}{Archives of Gerontology and Geriatrics}}
  \textbf{\bibinfo{volume}{47}}, \bibinfo{pages}{267--275}
  (\bibinfo{year}{2008}).

\bibitem{liu2020variations}
\bibinfo{author}{Liu, M.} \emph{et~al.}
\newblock \bibinfo{title}{Variations of oral microbiome in chronic insomnia
  patients with different tongue features}.
\newblock \emph{\bibinfo{journal}{The American journal of Chinese medicine}}
  \textbf{\bibinfo{volume}{48}}, \bibinfo{pages}{923--944}
  (\bibinfo{year}{2020}).

\bibitem{cui2019tongue}
\bibinfo{author}{Cui, J.} \emph{et~al.}
\newblock \bibinfo{title}{Tongue coating microbiome as a potential biomarker
  for gastritis including precancerous cascade}.
\newblock \emph{\bibinfo{journal}{Protein \& cell}}
  \textbf{\bibinfo{volume}{10}}, \bibinfo{pages}{496--509}
  (\bibinfo{year}{2019}).

\bibitem{chen2024depth}
\bibinfo{author}{Chen, J.} \emph{et~al.}
\newblock \bibinfo{title}{In-depth metaproteomics analysis of tongue coating
  for gastric cancer: a multicenter diagnostic research study}.
\newblock \emph{\bibinfo{journal}{Microbiome}} \textbf{\bibinfo{volume}{12}},
  \bibinfo{pages}{6} (\bibinfo{year}{2024}).

\bibitem{takeshita2010microfloral}
\bibinfo{author}{Takeshita, T.} \emph{et~al.}
\newblock \bibinfo{title}{Microfloral characterization of the tongue coating
  and associated risk for pneumonia-related health problems in
  institutionalized older adults}.
\newblock \emph{\bibinfo{journal}{Journal of the American Geriatrics Society}}
  \textbf{\bibinfo{volume}{58}}, \bibinfo{pages}{1050--1057}
  (\bibinfo{year}{2010}).

\bibitem{asakawa2018tongue}
\bibinfo{author}{Asakawa, M.} \emph{et~al.}
\newblock \bibinfo{title}{Tongue microbiota and oral health status in
  community-dwelling elderly adults}.
\newblock \emph{\bibinfo{journal}{Msphere}} \textbf{\bibinfo{volume}{3}},
  \bibinfo{pages}{10--1128} (\bibinfo{year}{2018}).

\bibitem{dafar2017lingual}
\bibinfo{author}{Dafar, A.}, \bibinfo{author}{Bankvall, M.},
  \bibinfo{author}{{\c{C}}evik-Aras, H.}, \bibinfo{author}{Jontell, M.} \&
  \bibinfo{author}{Sj{\"o}berg, F.}
\newblock \bibinfo{title}{Lingual microbiota profiles of patients with
  geographic tongue}.
\newblock \emph{\bibinfo{journal}{Journal of Oral Microbiology}}
  \textbf{\bibinfo{volume}{9}}, \bibinfo{pages}{1355206}
  (\bibinfo{year}{2017}).

\bibitem{tang2021research}
\bibinfo{author}{Tang, Y.}, \bibinfo{author}{Sun, Y.}, \bibinfo{author}{Chiang,
  J.~Y.} \& \bibinfo{author}{Li, X.}
\newblock \bibinfo{title}{Research on multiple-instance learning for tongue
  coating classification}.
\newblock \emph{\bibinfo{journal}{IEEE Access}} \textbf{\bibinfo{volume}{9}},
  \bibinfo{pages}{66361--66370} (\bibinfo{year}{2021}).

\bibitem{ortega2021understanding}
\bibinfo{author}{Ortega, M.~A.} \emph{et~al.}
\newblock \bibinfo{title}{Understanding chronic venous disease: a critical
  overview of its pathophysiology and medical management}.
\newblock \emph{\bibinfo{journal}{Journal of Clinical Medicine}}
  \textbf{\bibinfo{volume}{10}}, \bibinfo{pages}{3239} (\bibinfo{year}{2021}).

\bibitem{chen2017computerized}
\bibinfo{author}{Chen, F.}, \bibinfo{author}{Zhang, D.}, \bibinfo{author}{Wu,
  J.} \& \bibinfo{author}{Zhang, B.}
\newblock \emph{\bibinfo{title}{Computerized analysis of tongue sub-lingual
  veins to detect lung and breast cancers}}, \bibinfo{pages}{2708--2712}
  (\bibinfo{organization}{IEEE}, \bibinfo{year}{2017}).

\bibitem{zhang2017tongue}
\bibinfo{author}{Zhang, D.}, \bibinfo{author}{Zhang, H.},
  \bibinfo{author}{Zhang, B.} \emph{et~al.}
\newblock \emph{\bibinfo{title}{Tongue image analysis}}
  (\bibinfo{publisher}{Springer}, \bibinfo{year}{2017}).

\bibitem{chiu2002objective}
\bibinfo{author}{Chiu, C.-C.}, \bibinfo{author}{Lan, C.-Y.} \&
  \bibinfo{author}{Chang, Y.-H.}
\newblock \bibinfo{title}{Objective assessment of blood stasis using
  computerized inspection of sublingual veins}.
\newblock \emph{\bibinfo{journal}{Computer Methods and Programs in
  Biomedicine}} \textbf{\bibinfo{volume}{69}}, \bibinfo{pages}{1--12}
  (\bibinfo{year}{2002}).

\bibitem{rabiner1986introduction}
\bibinfo{author}{Rabiner, L.} \& \bibinfo{author}{Juang, B.}
\newblock \bibinfo{title}{An introduction to hidden markov models}.
\newblock \emph{\bibinfo{journal}{IEEE Assp Magazine}}
  \textbf{\bibinfo{volume}{3}}, \bibinfo{pages}{4--16} (\bibinfo{year}{1986}).

\bibitem{sircan2022investigating}
\bibinfo{author}{Sircan-Kucuksayan, A.} \emph{et~al.}
\newblock \bibinfo{title}{Investigating spectroscopic measurement of sublingual
  veins and tissue to estimate central venous oxygen saturation}.
\newblock \emph{\bibinfo{journal}{Technology and Health Care}}
  \textbf{\bibinfo{volume}{30}}, \bibinfo{pages}{541--549}
  (\bibinfo{year}{2022}).

\bibitem{wu2019tongue}
\bibinfo{author}{Wu, J.}, \bibinfo{author}{Zhang, B.}, \bibinfo{author}{Xu, Y.}
  \& \bibinfo{author}{Zhang, D.}
\newblock \bibinfo{title}{Tongue image alignment via conformal mapping for
  disease detection}.
\newblock \emph{\bibinfo{journal}{IEEE Access}} \textbf{\bibinfo{volume}{8}},
  \bibinfo{pages}{9796--9808} (\bibinfo{year}{2019}).

\bibitem{kainuma2015association}
\bibinfo{author}{Kainuma, M.} \emph{et~al.}
\newblock \bibinfo{title}{The association between objective tongue color and
  endoscopic findings: results from the kyushu and okinawa population study
  (kops)}.
\newblock \emph{\bibinfo{journal}{BMC Complementary and Alternative Medicine}}
  \textbf{\bibinfo{volume}{15}}, \bibinfo{pages}{1--8} (\bibinfo{year}{2015}).

\bibitem{wang2007region}
\bibinfo{author}{Wang, Y.-G.}, \bibinfo{author}{Yang, J.},
  \bibinfo{author}{Zhou, Y.} \& \bibinfo{author}{Wang, Y.-Z.}
\newblock \bibinfo{title}{Region partition and feature matching based color
  recognition of tongue image}.
\newblock \emph{\bibinfo{journal}{Pattern recognition letters}}
  \textbf{\bibinfo{volume}{28}}, \bibinfo{pages}{11--19}
  (\bibinfo{year}{2007}).

\bibitem{ma2023construction}
\bibinfo{author}{Ma, C.}, \bibinfo{author}{Zhang, P.}, \bibinfo{author}{Du,
  S.}, \bibinfo{author}{Li, Y.} \& \bibinfo{author}{Li, S.}
\newblock \bibinfo{title}{Construction of tongue image-based machine learning
  model for screening patients with gastric precancerous lesions}.
\newblock \emph{\bibinfo{journal}{Journal of Personalized Medicine}}
  \textbf{\bibinfo{volume}{13}}, \bibinfo{pages}{271} (\bibinfo{year}{2023}).

\bibitem{ren2016faster}
\bibinfo{author}{Ren, S.}, \bibinfo{author}{He, K.}, \bibinfo{author}{Girshick,
  R.} \& \bibinfo{author}{Sun, J.}
\newblock \bibinfo{title}{Faster r-cnn: Towards real-time object detection with
  region proposal networks}.
\newblock \emph{\bibinfo{journal}{IEEE Transactions on Pattern Analysis and
  Machine Intelligence}} \textbf{\bibinfo{volume}{39}},
  \bibinfo{pages}{1137--1149} (\bibinfo{year}{2016}).

\bibitem{tiryaki2024artificial}
\bibinfo{author}{Tiryaki, B.} \emph{et~al.}
\newblock \bibinfo{title}{Artificial intelligence in tongue diagnosis:
  classification of tongue lesions and normal tongue images using deep
  convolutional neural network}.
\newblock \emph{\bibinfo{journal}{BMC Medical Imaging}}
  \textbf{\bibinfo{volume}{24}}, \bibinfo{pages}{59} (\bibinfo{year}{2024}).

\bibitem{zhu2022framework}
\bibinfo{author}{Zhu, X.} \emph{et~al.}
\newblock \bibinfo{title}{A framework to predict gastric cancer based on tongue
  features and deep learning}.
\newblock \emph{\bibinfo{journal}{Micromachines}}
  \textbf{\bibinfo{volume}{14}}, \bibinfo{pages}{53} (\bibinfo{year}{2022}).

\bibitem{koonce2021efficientnet}
\bibinfo{author}{Koonce, B.} \& \bibinfo{author}{Koonce, B.}
\newblock \bibinfo{title}{Efficientnet}.
\newblock \emph{\bibinfo{journal}{Convolutional neural networks with swift for
  Tensorflow: image recognition and dataset categorization}}
  \bibinfo{pages}{109--123} (\bibinfo{year}{2021}).

\bibitem{zhang2022automated}
\bibinfo{author}{Zhang, G.}, \bibinfo{author}{He, X.}, \bibinfo{author}{Li,
  D.}, \bibinfo{author}{Tian, C.} \& \bibinfo{author}{Wei, B.}
\newblock \bibinfo{title}{Automated screening of covid-19-based tongue image on
  chinese medicine}.
\newblock \emph{\bibinfo{journal}{BioMed Research International}}
  \textbf{\bibinfo{volume}{2022}}, \bibinfo{pages}{6825576}
  (\bibinfo{year}{2022}).

\bibitem{gu2024classifying}
\bibinfo{author}{Gu, T.-y.}, \bibinfo{author}{Yan, Z.-z.} \&
  \bibinfo{author}{Jiang, J.-h.}
\newblock \bibinfo{title}{Classifying chinese medicine constitution using
  multimodal deep-learning model}.
\newblock \emph{\bibinfo{journal}{Chinese Journal of Integrative Medicine}}
  \textbf{\bibinfo{volume}{30}}, \bibinfo{pages}{163--170}
  (\bibinfo{year}{2024}).

\bibitem{hu2022classification}
\bibinfo{author}{Hu, J.}, \bibinfo{author}{Yan, Z.} \& \bibinfo{author}{Jiang,
  J.}
\newblock \bibinfo{title}{Classification of fissured tongue images using deep
  neural networks}.
\newblock \emph{\bibinfo{journal}{Technology and Health Care}}
  \textbf{\bibinfo{volume}{30}}, \bibinfo{pages}{271--283}
  (\bibinfo{year}{2022}).

\bibitem{bacstanlar2014introduction}
\bibinfo{author}{Ba{\c{s}}tanlar, Y.} \& \bibinfo{author}{{\"O}zuysal, M.}
\newblock \bibinfo{title}{Introduction to machine learning}.
\newblock \emph{\bibinfo{journal}{miRNomics: MicroRNA Biology and Computational
  Analysis}} \bibinfo{pages}{105--128} (\bibinfo{year}{2014}).

\bibitem{jiao2016performance}
\bibinfo{author}{Jiao, Y.} \& \bibinfo{author}{Du, P.}
\newblock \bibinfo{title}{Performance measures in evaluating machine learning
  based bioinformatics predictors for classifications}.
\newblock \emph{\bibinfo{journal}{Quantitative Biology}}
  \textbf{\bibinfo{volume}{4}}, \bibinfo{pages}{320--330}
  (\bibinfo{year}{2016}).

\bibitem{padilla2020survey}
\bibinfo{author}{Padilla, R.}, \bibinfo{author}{Netto, S.~L.} \&
  \bibinfo{author}{Da~Silva, E.~A.}
\newblock \emph{\bibinfo{title}{A survey on performance metrics for
  object-detection algorithms}}, \bibinfo{pages}{237--242}
  (\bibinfo{organization}{IEEE}, \bibinfo{year}{2020}).

\bibitem{muller2022towards}
\bibinfo{author}{M{\"u}ller, D.}, \bibinfo{author}{Soto-Rey, I.} \&
  \bibinfo{author}{Kramer, F.}
\newblock \bibinfo{title}{Towards a guideline for evaluation metrics in medical
  image segmentation}.
\newblock \emph{\bibinfo{journal}{BMC Research Notes}}
  \textbf{\bibinfo{volume}{15}}, \bibinfo{pages}{210} (\bibinfo{year}{2022}).

\bibitem{chen2023adaptive}
\bibinfo{author}{Chen, Y.} \emph{et~al.}
\newblock \bibinfo{title}{Adaptive region-specific loss for improved medical
  image segmentation}.
\newblock \emph{\bibinfo{journal}{IEEE Transactions on Pattern Analysis and
  Machine Intelligence}} \textbf{\bibinfo{volume}{45}},
  \bibinfo{pages}{13408--13421} (\bibinfo{year}{2023}).

\bibitem{ning2023sparse}
\bibinfo{author}{Ning, Z.}, \bibinfo{author}{Jiang, Z.} \&
  \bibinfo{author}{Zhang, D.}
\newblock \bibinfo{title}{Sparse projection infinite selection ensemble for
  imbalanced classification}.
\newblock \emph{\bibinfo{journal}{Knowledge-Based Systems}}
  \textbf{\bibinfo{volume}{262}}, \bibinfo{pages}{110246}
  (\bibinfo{year}{2023}).

\bibitem{ning2024combat}
\bibinfo{author}{Ning, Z.}, \bibinfo{author}{Jiang, Z.} \&
  \bibinfo{author}{Zhang, D.}
\newblock \bibinfo{title}{To combat multiclass imbalanced problems by
  aggregating evolutionary hierarchical classifiers}.
\newblock \emph{\bibinfo{journal}{IEEE Transactions on Neural Networks and
  Learning Systems}}  (\bibinfo{year}{2024}).

\bibitem{bahammam2022publicly}
\bibinfo{author}{BaHammam, A.~S.} \& \bibinfo{author}{Chee, M.~W.}
\newblock \bibinfo{title}{Publicly available health research datasets:
  opportunities and responsibilities} (\bibinfo{year}{2022}).

\bibitem{alberto2023impact}
\bibinfo{author}{Alberto, I. R.~I.} \emph{et~al.}
\newblock \bibinfo{title}{The impact of commercial health datasets on medical
  research and health-care algorithms}.
\newblock \emph{\bibinfo{journal}{The Lancet Digital Health}}
  \textbf{\bibinfo{volume}{5}}, \bibinfo{pages}{e288--e294}
  (\bibinfo{year}{2023}).

\bibitem{li2022research}
\bibinfo{author}{Li, Z.} \emph{et~al.}
\newblock \bibinfo{title}{Research on data analysis network of tcm tongue
  diagnosis based on deep learning technology}.
\newblock \emph{\bibinfo{journal}{Journal of Healthcare Engineering}}
  \textbf{\bibinfo{volume}{2022}}, \bibinfo{pages}{9372807}
  (\bibinfo{year}{2022}).

\bibitem{kaeseler2022feature}
\bibinfo{author}{K{\ae}seler, R.~L.}, \bibinfo{author}{Johansson, T.~W.},
  \bibinfo{author}{Struijk, L. N.~A.} \& \bibinfo{author}{Jochumsen, M.}
\newblock \bibinfo{title}{Feature and classification analysis for detection and
  classification of tongue movements from single-trial pre-movement eeg}.
\newblock \emph{\bibinfo{journal}{IEEE Transactions on Neural Systems and
  Rehabilitation Engineering}} \textbf{\bibinfo{volume}{30}},
  \bibinfo{pages}{678--687} (\bibinfo{year}{2022}).

\bibitem{zeng2023logical}
\bibinfo{author}{Zeng, Z.}, \bibinfo{author}{Cheng, Q.} \& \bibinfo{author}{Si,
  Y.}
\newblock \bibinfo{title}{Logical rule-based knowledge graph reasoning: A
  comprehensive survey}.
\newblock \emph{\bibinfo{journal}{Mathematics}} \textbf{\bibinfo{volume}{11}},
  \bibinfo{pages}{4486} (\bibinfo{year}{2023}).

\bibitem{futia2020integration}
\bibinfo{author}{Futia, G.} \& \bibinfo{author}{Vetr{\`o}, A.}
\newblock \bibinfo{title}{On the integration of knowledge graphs into deep
  learning models for a more comprehensible ai: Three challenges for future
  research}.
\newblock \emph{\bibinfo{journal}{Information}} \textbf{\bibinfo{volume}{11}},
  \bibinfo{pages}{122} (\bibinfo{year}{2020}).

\end{thebibliography}
