# Supplementary material for: Computerized tongue image analysis for non-invasive disease screening: a review
Source: Chin Med. 2025 Nov 21;20:196. doi: 10.1186/s13020-025-01242-7 (PMC12636213; doi:10.1186/s13020-025-01242-7)
Supplement: Supplementary file 1 [file 13020_2025_1242_MOESM1_ESM.zip › Chinese Medicine_appendix/sn-article.blg]

This is BibTeX, Version 0.99d (TeX Live 2024)
Capacity: max_strings=200000, hash_size=200000, hash_prime=170003
The top-level auxiliary file: sn-article.aux
The style file: sn-nature.bst
Illegal, another \bibstyle command---line 251 of file sn-article.aux
 : \bibstyle
 :          {sn-nature}
I'm skipping whatever remains of this command
Reallocated field_info (elt_size=4) to 11392 items from 5000.
Database file #1: sn-bibliography.bib
I was expecting a `,' or a `}'---line 661 of file sn-bibliography.bib
 :   
 :   pages={11537}
(Error may have been on previous line)
I'm skipping whatever remains of this entry
Repeated entry---line 1197 of file sn-bibliography.bib
 : @article{huang2023tongue
 :                         ,
I'm skipping whatever remains of this entry
Repeated entry---line 1595 of file sn-bibliography.bib
 : @article{zhang2023multiple
 :                           ,
I'm skipping whatever remains of this entry
Repeated entry---line 1637 of file sn-bibliography.bib
 : @article{chiu2000novel
 :                       ,
I'm skipping whatever remains of this entry
Repeated entry---line 2069 of file sn-bibliography.bib
 : @article{zhang2023tongue
 :                         ,
I'm skipping whatever remains of this entry
Repeated entry---line 2103 of file sn-bibliography.bib
 : @article{li2009tongue
 :                      ,
I'm skipping whatever remains of this entry
Repeated entry---line 2593 of file sn-bibliography.bib
 : @article{jiang2021tongue
 :                         ,
I'm skipping whatever remains of this entry
Repeated entry---line 2657 of file sn-bibliography.bib
 : @article{zhang2023multiple
 :                           ,
I'm skipping whatever remains of this entry
Repeated entry---line 2695 of file sn-bibliography.bib
 : @article{mccamy1976color
 :                         ,
I'm skipping whatever remains of this entry
Repeated entry---line 2715 of file sn-bibliography.bib
 : @article{li2000regularized
 :                           ,
I'm skipping whatever remains of this entry
Repeated entry---line 2781 of file sn-bibliography.bib
 : @inproceedings{zhao2016digital
 :                               ,
I'm skipping whatever remains of this entry
Repeated entry---line 2841 of file sn-bibliography.bib
 : @article{hu2016color
 :                     ,
I'm skipping whatever remains of this entry
Repeated entry---line 2861 of file sn-bibliography.bib
 : @article{zhang2018novel
 :                        ,
I'm skipping whatever remains of this entry
Repeated entry---line 2925 of file sn-bibliography.bib
 : @inproceedings{cai2022dse
 :                          ,
I'm skipping whatever remains of this entry
Repeated entry---line 3225 of file sn-bibliography.bib
 : @article{yan2023tongue
 :                       ,
I'm skipping whatever remains of this entry
Repeated entry---line 3247 of file sn-bibliography.bib
 : @article{zhang2023cracked
 :                          ,
I'm skipping whatever remains of this entry
Repeated entry---line 3679 of file sn-bibliography.bib
 : @inproceedings{he2016deep
 :                          ,
I'm skipping whatever remains of this entry
Repeated entry---line 3925 of file sn-bibliography.bib
 : @article{chiu2000novel
 :                       ,
I'm skipping whatever remains of this entry
Repeated entry---line 4007 of file sn-bibliography.bib
 : @article{wang2010optimized
 :                           ,
I'm skipping whatever remains of this entry
Repeated entry---line 4049 of file sn-bibliography.bib
 : @article{ni2022tonguecaps
 :                          ,
I'm skipping whatever remains of this entry
Repeated entry---line 4261 of file sn-bibliography.bib
 : @article{pang2005tongue
 :                        ,
I'm skipping whatever remains of this entry
Repeated entry---line 4359 of file sn-bibliography.bib
 : @article{pae1999tongue
 :                       ,
I'm skipping whatever remains of this entry
Repeated entry---line 4401 of file sn-bibliography.bib
 : @article{li2022multi
 :                     ,
I'm skipping whatever remains of this entry
Repeated entry---line 4421 of file sn-bibliography.bib
 : @article{ni2022tonguecaps
 :                          ,
I'm skipping whatever remains of this entry
Repeated entry---line 4461 of file sn-bibliography.bib
 : @article{mathew2023expacvo
 :                           ,
I'm skipping whatever remains of this entry
Repeated entry---line 4575 of file sn-bibliography.bib
 : @article{wang2022deep
 :                      ,
I'm skipping whatever remains of this entry
Repeated entry---line 5121 of file sn-bibliography.bib
 : @article{zhou2021two
 :                     ,
I'm skipping whatever remains of this entry
Repeated entry---line 5271 of file sn-bibliography.bib
 : @article{lo2015tcm
 :                   ,
I'm skipping whatever remains of this entry
Repeated entry---line 5293 of file sn-bibliography.bib
 : @article{li2021establishment
 :                             ,
I'm skipping whatever remains of this entry
Repeated entry---line 5313 of file sn-bibliography.bib
 : @article{li2022multi
 :                     ,
I'm skipping whatever remains of this entry
Repeated entry---line 5333 of file sn-bibliography.bib
 : @article{mathew2023expacvo
 :                           ,
I'm skipping whatever remains of this entry
Repeated entry---line 5353 of file sn-bibliography.bib
 : @article{zhang2023multiple
 :                           ,
I'm skipping whatever remains of this entry
Repeated entry---line 5373 of file sn-bibliography.bib
 : @article{jiang2022deep
 :                       ,
I'm skipping whatever remains of this entry
Repeated entry---line 5395 of file sn-bibliography.bib
 : @article{tiryaki2024artificial
 :                               ,
I'm skipping whatever remains of this entry
Repeated entry---line 5417 of file sn-bibliography.bib
 : @article{zhu2022framework
 :                          ,
I'm skipping whatever remains of this entry
Repeated entry---line 5567 of file sn-bibliography.bib
 : @article{hu2019automatic
 :                         ,
I'm skipping whatever remains of this entry
Repeated entry---line 5633 of file sn-bibliography.bib
 : @article{lo2015tcm
 :                   ,
I'm skipping whatever remains of this entry
Repeated entry---line 5655 of file sn-bibliography.bib
 : @article{jiang2021application
 :                              ,
I'm skipping whatever remains of this entry
Repeated entry---line 5717 of file sn-bibliography.bib
 : @article{xin2018automatic
 :                          ,
I'm skipping whatever remains of this entry
Repeated entry---line 5737 of file sn-bibliography.bib
 : @article{xin2018automatic
 :                          ,
I'm skipping whatever remains of this entry
Repeated entry---line 5779 of file sn-bibliography.bib
 : @article{xiang2020application
 :                              ,
I'm skipping whatever remains of this entry
Warning--I didn't find a database entry for "dhaygude2014review"
You can't pop an empty literal stack for entry zhu2010exploratory
while executing---line 3403 of file sn-nature.bst
You can't pop an empty literal stack for entry zhang2006computer
while executing---line 3403 of file sn-nature.bst
You can't pop an empty literal stack for entry mozaffari2020deep
while executing---line 3403 of file sn-nature.bst
You can't pop an empty literal stack for entry zhao2016digital
while executing---line 3403 of file sn-nature.bst
You can't pop an empty literal stack for entry barron2017fast
while executing---line 3403 of file sn-nature.bst
You can't pop an empty literal stack for entry barron2015convolutional
while executing---line 3403 of file sn-nature.bst
You can't pop an empty literal stack for entry mathew2023expacvo
while executing---line 3403 of file sn-nature.bst
You can't pop an empty literal stack for entry cai2002novel
while executing---line 3403 of file sn-nature.bst
You can't pop an empty literal stack for entry cai2022dse
while executing---line 3403 of file sn-nature.bst
You can't pop an empty literal stack for entry yamamoto2010early
while executing---line 3403 of file sn-nature.bst
You can't pop an empty literal stack for entry yan2008algorithm
while executing---line 3403 of file sn-nature.bst
You can't pop an empty literal stack for entry yan2008segmentation
while executing---line 3403 of file sn-nature.bst
You can't pop an empty literal stack for entry he2016deep
while executing---line 3403 of file sn-nature.bst
You can't pop an empty literal stack for entry cao2016classification
while executing---line 3403 of file sn-nature.bst
You can't pop an empty literal stack for entry zhi2006tongue
while executing---line 3403 of file sn-nature.bst
You can't pop an empty literal stack for entry zuo2004combination
while executing---line 3403 of file sn-nature.bst
You can't pop an empty literal stack for entry ronneberger2015u
while executing---line 3403 of file sn-nature.bst
You can't pop an empty literal stack for entry xiong2020multi
while executing---line 3403 of file sn-nature.bst
You can't pop an empty literal stack for entry li2019automatic
while executing---line 3403 of file sn-nature.bst
Too many commas in name 1 of "Chunlei Tang, Dan Shi, Xiao Shi, Yun Xiong" for entry annotated
while executing---line 3403 of file sn-nature.bst
You can't pop an empty literal stack for entry deng2009imagenet
while executing---line 3403 of file sn-nature.bst
You can't pop an empty literal stack for entry van2018inaturalist
while executing---line 3403 of file sn-nature.bst
You can't pop an empty literal stack for entry yang2022proco
while executing---line 3403 of file sn-nature.bst
You can't pop an empty literal stack for entry li2021metasaug
while executing---line 3403 of file sn-nature.bst
You can't pop an empty literal stack for entry li2014cracked
while executing---line 3403 of file sn-nature.bst
You can't pop an empty literal stack for entry xue2018cracked
while executing---line 3403 of file sn-nature.bst
You can't pop an empty literal stack for entry chen2017computerized
while executing---line 3403 of file sn-nature.bst
You can't pop an empty literal stack for entry padilla2020survey
while executing---line 3403 of file sn-nature.bst
You've used 187 entries,
            2710 wiz_defined-function locations,
            2020 strings with 49750 characters,
and the built_in function-call counts, 78517 in all, are:
= -- 5806
> -- 2057
< -- 5
+ -- 1029
- -- 514
* -- 9528
:= -- 8660
add.period$ -- 525
call.type$ -- 187
change.case$ -- 182
chr.to.int$ -- 0
cite$ -- 187
duplicate$ -- 6753
empty$ -- 7159
format.name$ -- 685
if$ -- 16044
int.to.chr$ -- 0
int.to.str$ -- 187
missing$ -- 1586
newline$ -- 909
num.names$ -- 186
pop$ -- 1166
preamble$ -- 1
purify$ -- 0
quote$ -- 0
skip$ -- 1519
stack$ -- 0
substring$ -- 4034
swap$ -- 6902
text.length$ -- 5
text.prefix$ -- 0
top$ -- 0
type$ -- 0
warning$ -- 0
while$ -- 503
width$ -- 190
write$ -- 2008
(There were 70 error messages)
