# Supplementary material for: Computerized tongue image analysis for non-invasive disease screening: a review
Source: Chin Med. 2025 Nov 21;20:196. doi: 10.1186/s13020-025-01242-7 (PMC12636213; doi:10.1186/s13020-025-01242-7)
Supplement: Supplementary file 1 [file 13020_2025_1242_MOESM1_ESM.zip › Chinese Medicine_appendix/sn-article.log]

This is pdfTeX, Version 3.141592653-2.6-1.40.26 (TeX Live 2024) (preloaded format=pdflatex 2024.4.18)  26 DEC 2024 20:38
entering extended mode
 restricted \write18 enabled.
 %&-line parsing enabled.
**sn-article.tex
(./sn-article.tex
LaTeX2e <2023-11-01> patch level 1
L3 programming layer <2024-02-20>
(./sn-jnl.cls
Document Class: sn-jnl 2019/11/18 v0.1: An authoring template for Springer Jour
nal articles
(d:/texlive/2024/texmf-dist/tex/latex/base/article.cls
Document Class: article 2023/05/17 v1.4n Standard LaTeX document class
(d:/texlive/2024/texmf-dist/tex/latex/base/fleqn.clo
File: fleqn.clo 2016/12/29 v1.2b Standard LaTeX option (flush left equations)
\mathindent=\skip48
Applying: [2015/01/01] Make \[ robust on input line 50.
LaTeX Info: Redefining \[ on input line 51.
Already applied: [0000/00/00] Make \[ robust on input line 62.
Applying: [2015/01/01] Make \] robust on input line 74.
LaTeX Info: Redefining \] on input line 75.
Already applied: [0000/00/00] Make \] robust on input line 83.
)
(d:/texlive/2024/texmf-dist/tex/latex/base/size10.clo
File: size10.clo 2023/05/17 v1.4n Standard LaTeX file (size option)
)
\c@part=\count188
\c@section=\count189
\c@subsection=\count190
\c@subsubsection=\count191
\c@paragraph=\count192
\c@subparagraph=\count193
\c@figure=\count194
\c@table=\count195
\abovecaptionskip=\skip49
\belowcaptionskip=\skip50
\bibindent=\dimen140
)
LaTeX Info: Redefining \rm on input line 145.
LaTeX Info: Redefining \sf on input line 146.
LaTeX Info: Redefining \tt on input line 147.
LaTeX Info: Redefining \bf on input line 148.
LaTeX Info: Redefining \it on input line 149.
LaTeX Info: Redefining \sl on input line 150.
LaTeX Info: Redefining \sc on input line 151.
LaTeX Info: Redefining \cal on input line 152.
LaTeX Info: Redefining \mit on input line 153.
LaTeX Info: Redefining \textsubscript on input line 211.
\columnhsize=\skip51

(d:/texlive/2024/texmf-dist/tex/latex/geometry/geometry.sty
Package: geometry 2020/01/02 v5.9 Page Geometry

(d:/texlive/2024/texmf-dist/tex/latex/graphics/keyval.sty
Package: keyval 2022/05/29 v1.15 key=value parser (DPC)
\KV@toks@=\toks17
)
(d:/texlive/2024/texmf-dist/tex/generic/iftex/ifvtex.sty
Package: ifvtex 2019/10/25 v1.7 ifvtex legacy package. Use iftex instead.

(d:/texlive/2024/texmf-dist/tex/generic/iftex/iftex.sty
Package: iftex 2022/02/03 v1.0f TeX engine tests
))
\Gm@cnth=\count196
\Gm@cntv=\count197
\c@Gm@tempcnt=\count198
\Gm@bindingoffset=\dimen141
\Gm@wd@mp=\dimen142
\Gm@odd@mp=\dimen143
\Gm@even@mp=\dimen144
\Gm@layoutwidth=\dimen145
\Gm@layoutheight=\dimen146
\Gm@layouthoffset=\dimen147
\Gm@layoutvoffset=\dimen148
\Gm@dimlist=\toks18
)
\artcatbox=\box51
\aucount=\count199
\corraucount=\count266
\punctcount=\count267
\emailcnt=\count268
\c@affn=\count269
\addcount=\count270
\PacsCount=\count271
\PacsTmpCnt=\count272
\FMremarkdim=\dimen149
\fmremarkbox=\box52

(d:/texlive/2024/texmf-dist/tex/latex/sttools/cuted.sty
Package: cuted 2021/10/04 v2.0 Mixing onecolumn and twocolumn modes
\At@ViperColsBreak=\toks19
\preCutedStrip=\toks20
\postCutedStrip=\toks21
\cuted@@tempbox@a=\box53
\cuted@@tempbox@c=\box54
\cuted@@tempbox@var=\box55
\hold@viper=\box56
\@viper=\box57
\cuted@@varbox@a=\box58
\cuted@@varbox@c=\box59
\cuted@@tempdim@spread=\dimen150
\cuted@@tempdim@a=\dimen151
\cuted@@tempdim@b=\dimen152
\ht@hold@viper=\dimen153
\ht@viper=\dimen154
\var@@pagediscards@ht=\dimen155
\stripsep=\skip52
\viper@penalty=\count273
)
\firstpagehtcheck=\dimen156
\labelwidthi=\dimen157
\labelwidthii=\dimen158
\labelwidthiii=\dimen159
\labelwidthiv=\dimen160
\figwidth=\dimen161
\figheight=\dimen162
\sidecapwidth=\dimen163
\wrapcapline=\dimen164
\totalwrapline=\dimen165
\wraptotline=\dimen166
\figurebox=\box60
\wrapfigcapbox=\box61
\figcapbox=\box62
\capbox=\box63
\headwidthskip=\skip53
\tabcapbox=\box64
\temptbox=\box65
\tempdime=\dimen167
\tabhtdime=\dimen168

(d:/texlive/2024/texmf-dist/tex/latex/graphics/rotating.sty
Package: rotating 2016/08/11 v2.16d rotated objects in LaTeX

(d:/texlive/2024/texmf-dist/tex/latex/graphics/graphicx.sty
Package: graphicx 2021/09/16 v1.2d Enhanced LaTeX Graphics (DPC,SPQR)

(d:/texlive/2024/texmf-dist/tex/latex/graphics/graphics.sty
Package: graphics 2022/03/10 v1.4e Standard LaTeX Graphics (DPC,SPQR)

(d:/texlive/2024/texmf-dist/tex/latex/graphics/trig.sty
Package: trig 2021/08/11 v1.11 sin cos tan (DPC)
)
(d:/texlive/2024/texmf-dist/tex/latex/graphics-cfg/graphics.cfg
File: graphics.cfg 2016/06/04 v1.11 sample graphics configuration
)
Package graphics Info: Driver file: pdftex.def on input line 107.

(d:/texlive/2024/texmf-dist/tex/latex/graphics-def/pdftex.def
File: pdftex.def 2022/09/22 v1.2b Graphics/color driver for pdftex
))
\Gin@req@height=\dimen169
\Gin@req@width=\dimen170
)
(d:/texlive/2024/texmf-dist/tex/latex/base/ifthen.sty
Package: ifthen 2022/04/13 v1.1d Standard LaTeX ifthen package (DPC)
)
\c@r@tfl@t=\count274
\rotFPtop=\skip54
\rotFPbot=\skip55
\rot@float@box=\box66
\rot@mess@toks=\toks22
)
(d:/texlive/2024/texmf-dist/tex/latex/threeparttable/threeparttable.sty
Package: threeparttable 2003/06/13  v 3.0
\@tempboxb=\box67
)
(d:/texlive/2024/texmf-dist/tex/latex/appendix/appendix.sty
Package: appendix 2020/02/08 v1.2c extra appendix facilities
\c@@pps=\count275
\c@@ppsavesec=\count276
\c@@ppsaveapp=\count277
)
(d:/texlive/2024/texmf-dist/tex/latex/hyperref/hyperref.sty
Package: hyperref 2024-01-20 v7.01h Hypertext links for LaTeX

(d:/texlive/2024/texmf-dist/tex/latex/kvsetkeys/kvsetkeys.sty
Package: kvsetkeys 2022-10-05 v1.19 Key value parser (HO)
)
(d:/texlive/2024/texmf-dist/tex/generic/kvdefinekeys/kvdefinekeys.sty
Package: kvdefinekeys 2019-12-19 v1.6 Define keys (HO)
)
(d:/texlive/2024/texmf-dist/tex/generic/pdfescape/pdfescape.sty
Package: pdfescape 2019/12/09 v1.15 Implements pdfTeX's escape features (HO)

(d:/texlive/2024/texmf-dist/tex/generic/ltxcmds/ltxcmds.sty
Package: ltxcmds 2023-12-04 v1.26 LaTeX kernel commands for general use (HO)
)
(d:/texlive/2024/texmf-dist/tex/generic/pdftexcmds/pdftexcmds.sty
Package: pdftexcmds 2020-06-27 v0.33 Utility functions of pdfTeX for LuaTeX (HO
)

(d:/texlive/2024/texmf-dist/tex/generic/infwarerr/infwarerr.sty
Package: infwarerr 2019/12/03 v1.5 Providing info/warning/error messages (HO)
)
Package pdftexcmds Info: \pdf@primitive is available.
Package pdftexcmds Info: \pdf@ifprimitive is available.
Package pdftexcmds Info: \pdfdraftmode found.
))
(d:/texlive/2024/texmf-dist/tex/latex/hycolor/hycolor.sty
Package: hycolor 2020-01-27 v1.10 Color options for hyperref/bookmark (HO)
)
(d:/texlive/2024/texmf-dist/tex/latex/auxhook/auxhook.sty
Package: auxhook 2019-12-17 v1.6 Hooks for auxiliary files (HO)
)
(d:/texlive/2024/texmf-dist/tex/latex/hyperref/nameref.sty
Package: nameref 2023-11-26 v2.56 Cross-referencing by name of section

(d:/texlive/2024/texmf-dist/tex/latex/refcount/refcount.sty
Package: refcount 2019/12/15 v3.6 Data extraction from label references (HO)
)
(d:/texlive/2024/texmf-dist/tex/generic/gettitlestring/gettitlestring.sty
Package: gettitlestring 2019/12/15 v1.6 Cleanup title references (HO)

(d:/texlive/2024/texmf-dist/tex/latex/kvoptions/kvoptions.sty
Package: kvoptions 2022-06-15 v3.15 Key value format for package options (HO)
))
\c@section@level=\count278
)
(d:/texlive/2024/texmf-dist/tex/latex/etoolbox/etoolbox.sty
Package: etoolbox 2020/10/05 v2.5k e-TeX tools for LaTeX (JAW)
\etb@tempcnta=\count279
)
\@linkdim=\dimen171
\Hy@linkcounter=\count280
\Hy@pagecounter=\count281

(d:/texlive/2024/texmf-dist/tex/latex/hyperref/pd1enc.def
File: pd1enc.def 2024-01-20 v7.01h Hyperref: PDFDocEncoding definition (HO)
Now handling font encoding PD1 ...
... no UTF-8 mapping file for font encoding PD1
)
(d:/texlive/2024/texmf-dist/tex/generic/intcalc/intcalc.sty
Package: intcalc 2019/12/15 v1.3 Expandable calculations with integers (HO)
)
\Hy@SavedSpaceFactor=\count282

(d:/texlive/2024/texmf-dist/tex/latex/hyperref/puenc.def
File: puenc.def 2024-01-20 v7.01h Hyperref: PDF Unicode definition (HO)
Now handling font encoding PU ...
... no UTF-8 mapping file for font encoding PU
)
Package hyperref Info: Hyper figures OFF on input line 4179.
Package hyperref Info: Link nesting OFF on input line 4184.
Package hyperref Info: Hyper index ON on input line 4187.
Package hyperref Info: Plain pages OFF on input line 4194.
Package hyperref Info: Backreferencing OFF on input line 4199.
Package hyperref Info: Implicit mode ON; LaTeX internals redefined.
Package hyperref Info: Bookmarks ON on input line 4446.
\c@Hy@tempcnt=\count283

(d:/texlive/2024/texmf-dist/tex/latex/url/url.sty
\Urlmuskip=\muskip16
Package: url 2013/09/16  ver 3.4  Verb mode for urls, etc.
)
LaTeX Info: Redefining \url on input line 4784.
\XeTeXLinkMargin=\dimen172

(d:/texlive/2024/texmf-dist/tex/generic/bitset/bitset.sty
Package: bitset 2019/12/09 v1.3 Handle bit-vector datatype (HO)

(d:/texlive/2024/texmf-dist/tex/generic/bigintcalc/bigintcalc.sty
Package: bigintcalc 2019/12/15 v1.5 Expandable calculations on big integers (HO
)
))
\Fld@menulength=\count284
\Field@Width=\dimen173
\Fld@charsize=\dimen174
Package hyperref Info: Hyper figures OFF on input line 6063.
Package hyperref Info: Link nesting OFF on input line 6068.
Package hyperref Info: Hyper index ON on input line 6071.
Package hyperref Info: backreferencing OFF on input line 6078.
Package hyperref Info: Link coloring OFF on input line 6083.
Package hyperref Info: Link coloring with OCG OFF on input line 6088.
Package hyperref Info: PDF/A mode OFF on input line 6093.

(d:/texlive/2024/texmf-dist/tex/latex/base/atbegshi-ltx.sty
Package: atbegshi-ltx 2021/01/10 v1.0c Emulation of the original atbegshi
package with kernel methods
)
\Hy@abspage=\count285
\c@Item=\count286
\c@Hfootnote=\count287
)
Package hyperref Info: Driver (autodetected): hpdftex.

(d:/texlive/2024/texmf-dist/tex/latex/hyperref/hpdftex.def
File: hpdftex.def 2024-01-20 v7.01h Hyperref driver for pdfTeX

(d:/texlive/2024/texmf-dist/tex/latex/base/atveryend-ltx.sty
Package: atveryend-ltx 2020/08/19 v1.0a Emulation of the original atveryend pac
kage
with kernel methods
)
\Fld@listcount=\count288
\c@bookmark@seq@number=\count289

(d:/texlive/2024/texmf-dist/tex/latex/rerunfilecheck/rerunfilecheck.sty
Package: rerunfilecheck 2022-07-10 v1.10 Rerun checks for auxiliary files (HO)

(d:/texlive/2024/texmf-dist/tex/generic/uniquecounter/uniquecounter.sty
Package: uniquecounter 2019/12/15 v1.4 Provide unlimited unique counter (HO)
)
Package uniquecounter Info: New unique counter `rerunfilecheck' on input line 2
85.
)
\Hy@SectionHShift=\skip56
)
(d:/texlive/2024/texmf-dist/tex/latex/breakurl/breakurl.sty
Package: breakurl 2013/04/10 v1.40 Breakable hyperref URLs

(d:/texlive/2024/texmf-dist/tex/latex/xkeyval/xkeyval.sty
Package: xkeyval 2022/06/16 v2.9 package option processing (HA)

(d:/texlive/2024/texmf-dist/tex/generic/xkeyval/xkeyval.tex
(d:/texlive/2024/texmf-dist/tex/generic/xkeyval/xkvutils.tex
\XKV@toks=\toks23
\XKV@tempa@toks=\toks24
)
\XKV@depth=\count290
File: xkeyval.tex 2014/12/03 v2.7a key=value parser (HA)
))
(d:/texlive/2024/texmf-dist/tex/generic/iftex/ifpdf.sty
Package: ifpdf 2019/10/25 v3.4 ifpdf legacy package. Use iftex instead.
)

Package breakurl Warning: You are using breakurl while processing via pdflatex.

(breakurl)                \burl will be just a synonym of \url.
(breakurl)                 on input line 48.

)
Package hyperref Info: Option `colorlinks' set `true' on input line 1468.
Package hyperref Info: Option `breaklinks' set `true' on input line 1468.
Package hyperref Info: Option `plainpages' set `false' on input line 1468.
Package hyperref Info: Option `bookmarksopen' set `true' on input line 1468.
Package hyperref Info: Option `bookmarksnumbered' set `false' on input line 146
8.
 (d:/texlive/2024/texmf-dist/tex/latex/wrapfig/wrapfig.sty
\wrapoverhang=\dimen175
\WF@size=\dimen176
\c@WF@wrappedlines=\count291
\WF@box=\box68
\WF@everypar=\toks25
Package: wrapfig 2003/01/31  v 3.6
)
\wraplines=\count292
\@authorfigbox=\box69
\@authorfigboxdim=\skip57
\biofigadjskip=\skip58

(d:/texlive/2024/texmf-dist/tex/latex/natbib/natbib.sty
Package: natbib 2010/09/13 8.31b (PWD, AO)
\bibhang=\skip59
\bibsep=\skip60
LaTeX Info: Redefining \cite on input line 694.
\c@NAT@ctr=\count293
))
(d:/texlive/2024/texmf-dist/tex/latex/gensymb/gensymb.sty
Package: gensymb 2022/10/17 v1.0.2 (KJH)
)
(d:/texlive/2024/texmf-dist/tex/latex/multirow/multirow.sty
Package: multirow 2021/03/15 v2.8 Span multiple rows of a table
\multirow@colwidth=\skip61
\multirow@cntb=\count294
\multirow@dima=\skip62
\bigstrutjot=\dimen177
)
(d:/texlive/2024/texmf-dist/tex/latex/amsmath/amsmath.sty
Package: amsmath 2023/05/13 v2.17o AMS math features
\@mathmargin=\skip63

For additional information on amsmath, use the `?' option.
(d:/texlive/2024/texmf-dist/tex/latex/amsmath/amstext.sty
Package: amstext 2021/08/26 v2.01 AMS text

(d:/texlive/2024/texmf-dist/tex/latex/amsmath/amsgen.sty
File: amsgen.sty 1999/11/30 v2.0 generic functions
\@emptytoks=\toks26
\ex@=\dimen178
))
(d:/texlive/2024/texmf-dist/tex/latex/amsmath/amsbsy.sty
Package: amsbsy 1999/11/29 v1.2d Bold Symbols
\pmbraise@=\dimen179
)
(d:/texlive/2024/texmf-dist/tex/latex/amsmath/amsopn.sty
Package: amsopn 2022/04/08 v2.04 operator names
)
\inf@bad=\count295
LaTeX Info: Redefining \frac on input line 234.
\uproot@=\count296
\leftroot@=\count297
LaTeX Info: Redefining \overline on input line 399.
LaTeX Info: Redefining \colon on input line 410.
\classnum@=\count298
\DOTSCASE@=\count299
LaTeX Info: Redefining \ldots on input line 496.
LaTeX Info: Redefining \dots on input line 499.
LaTeX Info: Redefining \cdots on input line 620.
\Mathstrutbox@=\box70
\strutbox@=\box71
LaTeX Info: Redefining \big on input line 722.
LaTeX Info: Redefining \Big on input line 723.
LaTeX Info: Redefining \bigg on input line 724.
LaTeX Info: Redefining \Bigg on input line 725.
\big@size=\dimen180
LaTeX Font Info:    Redeclaring font encoding OML on input line 743.
LaTeX Font Info:    Redeclaring font encoding OMS on input line 744.
\macc@depth=\count300
LaTeX Info: Redefining \bmod on input line 905.
LaTeX Info: Redefining \pmod on input line 910.
LaTeX Info: Redefining \smash on input line 940.
LaTeX Info: Redefining \relbar on input line 970.
LaTeX Info: Redefining \Relbar on input line 971.
\c@MaxMatrixCols=\count301
\dotsspace@=\muskip17
\c@parentequation=\count302
\dspbrk@lvl=\count303
\tag@help=\toks27
\row@=\count304
\column@=\count305
\maxfields@=\count306
\andhelp@=\toks28
\eqnshift@=\dimen181
\alignsep@=\dimen182
\tagshift@=\dimen183
\tagwidth@=\dimen184
\totwidth@=\dimen185
\lineht@=\dimen186
\@envbody=\toks29
\multlinegap=\skip64
\multlinetaggap=\skip65
\mathdisplay@stack=\toks30
LaTeX Info: Redefining \[ on input line 2953.
LaTeX Info: Redefining \] on input line 2954.
)
(d:/texlive/2024/texmf-dist/tex/latex/amsfonts/amssymb.sty
Package: amssymb 2013/01/14 v3.01 AMS font symbols

(d:/texlive/2024/texmf-dist/tex/latex/amsfonts/amsfonts.sty
Package: amsfonts 2013/01/14 v3.01 Basic AMSFonts support
\symAMSa=\mathgroup4
\symAMSb=\mathgroup5
LaTeX Font Info:    Redeclaring math symbol \hbar on input line 98.
LaTeX Font Info:    Overwriting math alphabet `\mathfrak' in version `bold'
(Font)                  U/euf/m/n --> U/euf/b/n on input line 106.
))
(d:/texlive/2024/texmf-dist/tex/latex/amscls/amsthm.sty
Package: amsthm 2020/05/29 v2.20.6
\thm@style=\toks31
\thm@bodyfont=\toks32
\thm@headfont=\toks33
\thm@notefont=\toks34
\thm@headpunct=\toks35
\thm@preskip=\skip66
\thm@postskip=\skip67
\thm@headsep=\skip68
\dth@everypar=\toks36
)
(d:/texlive/2024/texmf-dist/tex/latex/jknapltx/mathrsfs.sty
Package: mathrsfs 1996/01/01 Math RSFS package v1.0 (jk)
\symrsfs=\mathgroup6
)
(d:/texlive/2024/texmf-dist/tex/latex/xcolor/xcolor.sty
Package: xcolor 2023/11/15 v3.01 LaTeX color extensions (UK)

(d:/texlive/2024/texmf-dist/tex/latex/graphics-cfg/color.cfg
File: color.cfg 2016/01/02 v1.6 sample color configuration
)
Package xcolor Info: Driver file: pdftex.def on input line 274.

(d:/texlive/2024/texmf-dist/tex/latex/graphics/mathcolor.ltx)
Package xcolor Info: Model `cmy' substituted by `cmy0' on input line 1350.
Package xcolor Info: Model `hsb' substituted by `rgb' on input line 1354.
Package xcolor Info: Model `RGB' extended on input line 1366.
Package xcolor Info: Model `HTML' substituted by `rgb' on input line 1368.
Package xcolor Info: Model `Hsb' substituted by `hsb' on input line 1369.
Package xcolor Info: Model `tHsb' substituted by `hsb' on input line 1370.
Package xcolor Info: Model `HSB' substituted by `hsb' on input line 1371.
Package xcolor Info: Model `Gray' substituted by `gray' on input line 1372.
Package xcolor Info: Model `wave' substituted by `hsb' on input line 1373.
)
(d:/texlive/2024/texmf-dist/tex/latex/base/textcomp.sty
Package: textcomp 2020/02/02 v2.0n Standard LaTeX package
)
(d:/texlive/2024/texmf-dist/tex/latex/ncctools/manyfoot.sty
Package: manyfoot 2019/08/03 v1.11 Many Footnote Levels Package (NCC)

(d:/texlive/2024/texmf-dist/tex/latex/ncctools/nccfoots.sty
Package: nccfoots 2005/02/03 v1.2 NCC Footnotes Package (NCC)
)
\MFL@columnwidth=\dimen187
)
(d:/texlive/2024/texmf-dist/tex/latex/booktabs/booktabs.sty
Package: booktabs 2020/01/12 v1.61803398 Publication quality tables
\heavyrulewidth=\dimen188
\lightrulewidth=\dimen189
\cmidrulewidth=\dimen190
\belowrulesep=\dimen191
\belowbottomsep=\dimen192
\aboverulesep=\dimen193
\abovetopsep=\dimen194
\cmidrulesep=\dimen195
\cmidrulekern=\dimen196
\defaultaddspace=\dimen197
\@cmidla=\count307
\@cmidlb=\count308
\@aboverulesep=\dimen198
\@belowrulesep=\dimen199
\@thisruleclass=\count309
\@lastruleclass=\count310
\@thisrulewidth=\dimen256
)
(d:/texlive/2024/texmf-dist/tex/latex/algorithms/algorithm.sty
Package: algorithm 2009/08/24 v0.1 Document Style `algorithm' - floating enviro
nment

(d:/texlive/2024/texmf-dist/tex/latex/float/float.sty
Package: float 2001/11/08 v1.3d Float enhancements (AL)
\c@float@type=\count311
\float@exts=\toks37
\float@box=\box72
\@float@everytoks=\toks38
\@floatcapt=\box73
)
\@float@every@algorithm=\toks39
\c@algorithm=\count312
)
(d:/texlive/2024/texmf-dist/tex/latex/algorithmicx/algorithmicx.sty
Package: algorithmicx 2005/04/27 v1.2 Algorithmicx

Document Style algorithmicx 1.2 - a greatly improved `algorithmic' style
\c@ALG@line=\count313
\c@ALG@rem=\count314
\c@ALG@nested=\count315
\ALG@tlm=\skip69
\ALG@thistlm=\skip70
\c@ALG@Lnr=\count316
\c@ALG@blocknr=\count317
\c@ALG@storecount=\count318
\c@ALG@tmpcounter=\count319
\ALG@tmplength=\skip71
) (d:/texlive/2024/texmf-dist/tex/latex/algorithmicx/algpseudocode.sty
Package: algpseudocode 

Document Style - pseudocode environments for use with the `algorithmicx' style
) (d:/texlive/2024/texmf-dist/tex/latex/listings/listings.sty
\lst@mode=\count320
\lst@gtempboxa=\box74
\lst@token=\toks40
\lst@length=\count321
\lst@currlwidth=\dimen257
\lst@column=\count322
\lst@pos=\count323
\lst@lostspace=\dimen258
\lst@width=\dimen259
\lst@newlines=\count324
\lst@lineno=\count325
\lst@maxwidth=\dimen260

(d:/texlive/2024/texmf-dist/tex/latex/listings/lstpatch.sty
File: lstpatch.sty 2024/02/21 1.10 (Carsten Heinz)
)
(d:/texlive/2024/texmf-dist/tex/latex/listings/lstmisc.sty
File: lstmisc.sty 2024/02/21 1.10 (Carsten Heinz)
\c@lstnumber=\count326
\lst@skipnumbers=\count327
\lst@framebox=\box75
)
(d:/texlive/2024/texmf-dist/tex/latex/listings/listings.cfg
File: listings.cfg 2024/02/21 1.10 listings configuration
))
Package: listings 2024/02/21 1.10 (Carsten Heinz)

(d:/texlive/2024/texmf-dist/tex/latex/makecell/makecell.sty
Package: makecell 2009/08/03 V0.1e Managing of Tab Column Heads and Cells

(d:/texlive/2024/texmf-dist/tex/latex/tools/array.sty
Package: array 2023/10/16 v2.5g Tabular extension package (FMi)
\col@sep=\dimen261
\ar@mcellbox=\box76
\extrarowheight=\dimen262
\NC@list=\toks41
\extratabsurround=\skip72
\backup@length=\skip73
\ar@cellbox=\box77
)
\rotheadsize=\dimen263
\c@nlinenum=\count328
\TeXr@lab=\toks42
)
(d:/texlive/2024/texmf-dist/tex/latex/supertabular/supertabular.sty
Package: supertabular 2020/02/02 v4.1g the supertabular environment
\c@tracingst=\count329
\ST@wd=\dimen264
\ST@rightskip=\skip74
\ST@leftskip=\skip75
\ST@parfillskip=\skip76
\ST@pageleft=\dimen265
\ST@headht=\dimen266
\ST@tailht=\dimen267
\ST@pagesofar=\dimen268
\ST@pboxht=\dimen269
\ST@lineht=\dimen270
\ST@prevht=\dimen271
\ST@toadd=\dimen272
\ST@dimen=\dimen273
\ST@pbox=\box78
)
(d:/texlive/2024/texmf-dist/tex/latex/adjustbox/adjustbox.sty
Package: adjustbox 2022/10/17 v1.3a Adjusting TeX boxes (trim, clip, ...)

(d:/texlive/2024/texmf-dist/tex/latex/adjustbox/adjcalc.sty
Package: adjcalc 2012/05/16 v1.1 Provides advanced setlength with multiple back
-ends (calc, etex, pgfmath)
)
(d:/texlive/2024/texmf-dist/tex/latex/adjustbox/trimclip.sty
Package: trimclip 2020/08/19 v1.2 Trim and clip general TeX material

(d:/texlive/2024/texmf-dist/tex/latex/collectbox/collectbox.sty
Package: collectbox 2022/10/17 v0.4c Collect macro arguments as boxes
\collectedbox=\box79
)
\tc@llx=\dimen274
\tc@lly=\dimen275
\tc@urx=\dimen276
\tc@ury=\dimen277
Package trimclip Info: Using driver 'tc-pdftex.def'.

(d:/texlive/2024/texmf-dist/tex/latex/adjustbox/tc-pdftex.def
File: tc-pdftex.def 2019/01/04 v2.2 Clipping driver for pdftex
))
\adjbox@Width=\dimen278
\adjbox@Height=\dimen279
\adjbox@Depth=\dimen280
\adjbox@Totalheight=\dimen281
\adjbox@pwidth=\dimen282
\adjbox@pheight=\dimen283
\adjbox@pdepth=\dimen284
\adjbox@ptotalheight=\dimen285

(d:/texlive/2024/texmf-dist/tex/latex/ifoddpage/ifoddpage.sty
Package: ifoddpage 2022/10/18 v1.2 Conditionals for odd/even page detection
\c@checkoddpage=\count330
)
(d:/texlive/2024/texmf-dist/tex/latex/varwidth/varwidth.sty
Package: varwidth 2009/03/30 ver 0.92;  Variable-width minipages
\@vwid@box=\box80
\sift@deathcycles=\count331
\@vwid@loff=\dimen286
\@vwid@roff=\dimen287
))
(d:/texlive/2024/texmf-dist/tex/latex/tools/longtable.sty
Package: longtable 2023-11-01 v4.19 Multi-page Table package (DPC)
\LTleft=\skip77
\LTright=\skip78
\LTpre=\skip79
\LTpost=\skip80
\LTchunksize=\count332
\LTcapwidth=\dimen288
\LT@head=\box81
\LT@firsthead=\box82
\LT@foot=\box83
\LT@lastfoot=\box84
\LT@gbox=\box85
\LT@cols=\count333
\LT@rows=\count334
\c@LT@tables=\count335
\c@LT@chunks=\count336
\LT@p@ftn=\toks43
)
(d:/texlive/2024/texmf-dist/tex/latex/bbding/bbding.sty
Package: bbding 1999/04/15 v1.01 Dingbats symbols
)
(d:/texlive/2024/texmf-dist/tex/latex/tools/enumerate.sty
Package: enumerate 2023/07/04 v3.00 enumerate extensions (DPC)
\@enLab=\toks44
)
(d:/texlive/2024/texmf-dist/tex/latex/subfig/subfig.sty
Package: subfig 2005/06/28 ver: 1.3 subfig package

(d:/texlive/2024/texmf-dist/tex/latex/caption/caption3.sty
Package: caption3 2023/07/31 v2.4d caption3 kernel (AR)
\caption@tempdima=\dimen289
\captionmargin=\dimen290
\caption@leftmargin=\dimen291
\caption@rightmargin=\dimen292
\caption@width=\dimen293
\caption@indent=\dimen294
\caption@parindent=\dimen295
\caption@hangindent=\dimen296
Package caption Info: Unknown document class (or package),
(caption)             standard defaults will be used.
Package caption Info: \@makecaption = \long macro:#1#2->\ifx \FigName \@captype
 \vskip \abovecaptionskip \@figurecaption {#1}{#2} \else \@tablecaption {#1}{#2
} \vskip \belowcaptionskip \fi  on input line 1175.
)
\c@KVtest=\count337
\sf@farskip=\skip81
\sf@captopadj=\dimen297
\sf@capskip=\skip82
\sf@nearskip=\skip83
\c@subfigure=\count338
\c@subfigure@save=\count339
\c@lofdepth=\count340
\c@subtable=\count341
\c@subtable@save=\count342
\c@lotdepth=\count343
\sf@top=\skip84
\sf@bottom=\skip85
)
(d:/texlive/2024/texmf-dist/tex/latex/pgf/frontendlayer/tikz.sty
(d:/texlive/2024/texmf-dist/tex/latex/pgf/basiclayer/pgf.sty
(d:/texlive/2024/texmf-dist/tex/latex/pgf/utilities/pgfrcs.sty
(d:/texlive/2024/texmf-dist/tex/generic/pgf/utilities/pgfutil-common.tex
\pgfutil@everybye=\toks45
\pgfutil@tempdima=\dimen298
\pgfutil@tempdimb=\dimen299
)
(d:/texlive/2024/texmf-dist/tex/generic/pgf/utilities/pgfutil-latex.def
\pgfutil@abb=\box86
)
(d:/texlive/2024/texmf-dist/tex/generic/pgf/utilities/pgfrcs.code.tex
(d:/texlive/2024/texmf-dist/tex/generic/pgf/pgf.revision.tex)
Package: pgfrcs 2023-01-15 v3.1.10 (3.1.10)
))
Package: pgf 2023-01-15 v3.1.10 (3.1.10)

(d:/texlive/2024/texmf-dist/tex/latex/pgf/basiclayer/pgfcore.sty
(d:/texlive/2024/texmf-dist/tex/latex/pgf/systemlayer/pgfsys.sty
(d:/texlive/2024/texmf-dist/tex/generic/pgf/systemlayer/pgfsys.code.tex
Package: pgfsys 2023-01-15 v3.1.10 (3.1.10)

(d:/texlive/2024/texmf-dist/tex/generic/pgf/utilities/pgfkeys.code.tex
\pgfkeys@pathtoks=\toks46
\pgfkeys@temptoks=\toks47

(d:/texlive/2024/texmf-dist/tex/generic/pgf/utilities/pgfkeyslibraryfiltered.co
de.tex
\pgfkeys@tmptoks=\toks48
))
\pgf@x=\dimen300
\pgf@y=\dimen301
\pgf@xa=\dimen302
\pgf@ya=\dimen303
\pgf@xb=\dimen304
\pgf@yb=\dimen305
\pgf@xc=\dimen306
\pgf@yc=\dimen307
\pgf@xd=\dimen308
\pgf@yd=\dimen309
\w@pgf@writea=\write3
\r@pgf@reada=\read2
\c@pgf@counta=\count344
\c@pgf@countb=\count345
\c@pgf@countc=\count346
\c@pgf@countd=\count347
\t@pgf@toka=\toks49
\t@pgf@tokb=\toks50
\t@pgf@tokc=\toks51
\pgf@sys@id@count=\count348
 (d:/texlive/2024/texmf-dist/tex/generic/pgf/systemlayer/pgf.cfg
File: pgf.cfg 2023-01-15 v3.1.10 (3.1.10)
)
Driver file for pgf: pgfsys-pdftex.def

(d:/texlive/2024/texmf-dist/tex/generic/pgf/systemlayer/pgfsys-pdftex.def
File: pgfsys-pdftex.def 2023-01-15 v3.1.10 (3.1.10)

(d:/texlive/2024/texmf-dist/tex/generic/pgf/systemlayer/pgfsys-common-pdf.def
File: pgfsys-common-pdf.def 2023-01-15 v3.1.10 (3.1.10)
)))
(d:/texlive/2024/texmf-dist/tex/generic/pgf/systemlayer/pgfsyssoftpath.code.tex
File: pgfsyssoftpath.code.tex 2023-01-15 v3.1.10 (3.1.10)
\pgfsyssoftpath@smallbuffer@items=\count349
\pgfsyssoftpath@bigbuffer@items=\count350
)
(d:/texlive/2024/texmf-dist/tex/generic/pgf/systemlayer/pgfsysprotocol.code.tex
File: pgfsysprotocol.code.tex 2023-01-15 v3.1.10 (3.1.10)
)) (d:/texlive/2024/texmf-dist/tex/generic/pgf/basiclayer/pgfcore.code.tex
Package: pgfcore 2023-01-15 v3.1.10 (3.1.10)

(d:/texlive/2024/texmf-dist/tex/generic/pgf/math/pgfmath.code.tex
(d:/texlive/2024/texmf-dist/tex/generic/pgf/math/pgfmathutil.code.tex)
(d:/texlive/2024/texmf-dist/tex/generic/pgf/math/pgfmathparser.code.tex
\pgfmath@dimen=\dimen310
\pgfmath@count=\count351
\pgfmath@box=\box87
\pgfmath@toks=\toks52
\pgfmath@stack@operand=\toks53
\pgfmath@stack@operation=\toks54
)
(d:/texlive/2024/texmf-dist/tex/generic/pgf/math/pgfmathfunctions.code.tex)
(d:/texlive/2024/texmf-dist/tex/generic/pgf/math/pgfmathfunctions.basic.code.te
x)
(d:/texlive/2024/texmf-dist/tex/generic/pgf/math/pgfmathfunctions.trigonometric
.code.tex)
(d:/texlive/2024/texmf-dist/tex/generic/pgf/math/pgfmathfunctions.random.code.t
ex)
(d:/texlive/2024/texmf-dist/tex/generic/pgf/math/pgfmathfunctions.comparison.co
de.tex)
(d:/texlive/2024/texmf-dist/tex/generic/pgf/math/pgfmathfunctions.base.code.tex
)
(d:/texlive/2024/texmf-dist/tex/generic/pgf/math/pgfmathfunctions.round.code.te
x)
(d:/texlive/2024/texmf-dist/tex/generic/pgf/math/pgfmathfunctions.misc.code.tex
)
(d:/texlive/2024/texmf-dist/tex/generic/pgf/math/pgfmathfunctions.integerarithm
etics.code.tex)
(d:/texlive/2024/texmf-dist/tex/generic/pgf/math/pgfmathcalc.code.tex)
(d:/texlive/2024/texmf-dist/tex/generic/pgf/math/pgfmathfloat.code.tex
\c@pgfmathroundto@lastzeros=\count352
))
(d:/texlive/2024/texmf-dist/tex/generic/pgf/math/pgfint.code.tex)
(d:/texlive/2024/texmf-dist/tex/generic/pgf/basiclayer/pgfcorepoints.code.tex
File: pgfcorepoints.code.tex 2023-01-15 v3.1.10 (3.1.10)
\pgf@picminx=\dimen311
\pgf@picmaxx=\dimen312
\pgf@picminy=\dimen313
\pgf@picmaxy=\dimen314
\pgf@pathminx=\dimen315
\pgf@pathmaxx=\dimen316
\pgf@pathminy=\dimen317
\pgf@pathmaxy=\dimen318
\pgf@xx=\dimen319
\pgf@xy=\dimen320
\pgf@yx=\dimen321
\pgf@yy=\dimen322
\pgf@zx=\dimen323
\pgf@zy=\dimen324
)
(d:/texlive/2024/texmf-dist/tex/generic/pgf/basiclayer/pgfcorepathconstruct.cod
e.tex
File: pgfcorepathconstruct.code.tex 2023-01-15 v3.1.10 (3.1.10)
\pgf@path@lastx=\dimen325
\pgf@path@lasty=\dimen326
)
(d:/texlive/2024/texmf-dist/tex/generic/pgf/basiclayer/pgfcorepathusage.code.te
x
File: pgfcorepathusage.code.tex 2023-01-15 v3.1.10 (3.1.10)
\pgf@shorten@end@additional=\dimen327
\pgf@shorten@start@additional=\dimen328
)
(d:/texlive/2024/texmf-dist/tex/generic/pgf/basiclayer/pgfcorescopes.code.tex
File: pgfcorescopes.code.tex 2023-01-15 v3.1.10 (3.1.10)
\pgfpic=\box88
\pgf@hbox=\box89
\pgf@layerbox@main=\box90
\pgf@picture@serial@count=\count353
)
(d:/texlive/2024/texmf-dist/tex/generic/pgf/basiclayer/pgfcoregraphicstate.code
.tex
File: pgfcoregraphicstate.code.tex 2023-01-15 v3.1.10 (3.1.10)
\pgflinewidth=\dimen329
)
(d:/texlive/2024/texmf-dist/tex/generic/pgf/basiclayer/pgfcoretransformations.c
ode.tex
File: pgfcoretransformations.code.tex 2023-01-15 v3.1.10 (3.1.10)
\pgf@pt@x=\dimen330
\pgf@pt@y=\dimen331
\pgf@pt@temp=\dimen332
)
(d:/texlive/2024/texmf-dist/tex/generic/pgf/basiclayer/pgfcorequick.code.tex
File: pgfcorequick.code.tex 2023-01-15 v3.1.10 (3.1.10)
)
(d:/texlive/2024/texmf-dist/tex/generic/pgf/basiclayer/pgfcoreobjects.code.tex
File: pgfcoreobjects.code.tex 2023-01-15 v3.1.10 (3.1.10)
)
(d:/texlive/2024/texmf-dist/tex/generic/pgf/basiclayer/pgfcorepathprocessing.co
de.tex
File: pgfcorepathprocessing.code.tex 2023-01-15 v3.1.10 (3.1.10)
)
(d:/texlive/2024/texmf-dist/tex/generic/pgf/basiclayer/pgfcorearrows.code.tex
File: pgfcorearrows.code.tex 2023-01-15 v3.1.10 (3.1.10)
\pgfarrowsep=\dimen333
)
(d:/texlive/2024/texmf-dist/tex/generic/pgf/basiclayer/pgfcoreshade.code.tex
File: pgfcoreshade.code.tex 2023-01-15 v3.1.10 (3.1.10)
\pgf@max=\dimen334
\pgf@sys@shading@range@num=\count354
\pgf@shadingcount=\count355
)
(d:/texlive/2024/texmf-dist/tex/generic/pgf/basiclayer/pgfcoreimage.code.tex
File: pgfcoreimage.code.tex 2023-01-15 v3.1.10 (3.1.10)
)
(d:/texlive/2024/texmf-dist/tex/generic/pgf/basiclayer/pgfcoreexternal.code.tex
File: pgfcoreexternal.code.tex 2023-01-15 v3.1.10 (3.1.10)
\pgfexternal@startupbox=\box91
) (d:/texlive/2024/texmf-dist/tex/generic/pgf/basiclayer/pgfcorelayers.code.tex
File: pgfcorelayers.code.tex 2023-01-15 v3.1.10 (3.1.10)
)
(d:/texlive/2024/texmf-dist/tex/generic/pgf/basiclayer/pgfcoretransparency.code
.tex
File: pgfcoretransparency.code.tex 2023-01-15 v3.1.10 (3.1.10)
)
(d:/texlive/2024/texmf-dist/tex/generic/pgf/basiclayer/pgfcorepatterns.code.tex
File: pgfcorepatterns.code.tex 2023-01-15 v3.1.10 (3.1.10)
) (d:/texlive/2024/texmf-dist/tex/generic/pgf/basiclayer/pgfcorerdf.code.tex
File: pgfcorerdf.code.tex 2023-01-15 v3.1.10 (3.1.10)
))) (d:/texlive/2024/texmf-dist/tex/generic/pgf/modules/pgfmoduleshapes.code.te
x
File: pgfmoduleshapes.code.tex 2023-01-15 v3.1.10 (3.1.10)
\pgfnodeparttextbox=\box92
)
(d:/texlive/2024/texmf-dist/tex/generic/pgf/modules/pgfmoduleplot.code.tex
File: pgfmoduleplot.code.tex 2023-01-15 v3.1.10 (3.1.10)
)
(d:/texlive/2024/texmf-dist/tex/latex/pgf/compatibility/pgfcomp-version-0-65.st
y
Package: pgfcomp-version-0-65 2023-01-15 v3.1.10 (3.1.10)
\pgf@nodesepstart=\dimen335
\pgf@nodesepend=\dimen336
)
(d:/texlive/2024/texmf-dist/tex/latex/pgf/compatibility/pgfcomp-version-1-18.st
y
Package: pgfcomp-version-1-18 2023-01-15 v3.1.10 (3.1.10)
)) (d:/texlive/2024/texmf-dist/tex/latex/pgf/utilities/pgffor.sty
(d:/texlive/2024/texmf-dist/tex/latex/pgf/utilities/pgfkeys.sty
(d:/texlive/2024/texmf-dist/tex/generic/pgf/utilities/pgfkeys.code.tex))
(d:/texlive/2024/texmf-dist/tex/latex/pgf/math/pgfmath.sty
(d:/texlive/2024/texmf-dist/tex/generic/pgf/math/pgfmath.code.tex))
(d:/texlive/2024/texmf-dist/tex/generic/pgf/utilities/pgffor.code.tex
Package: pgffor 2023-01-15 v3.1.10 (3.1.10)
\pgffor@iter=\dimen337
\pgffor@skip=\dimen338
\pgffor@stack=\toks55
\pgffor@toks=\toks56
))
(d:/texlive/2024/texmf-dist/tex/generic/pgf/frontendlayer/tikz/tikz.code.tex
Package: tikz 2023-01-15 v3.1.10 (3.1.10)

(d:/texlive/2024/texmf-dist/tex/generic/pgf/libraries/pgflibraryplothandlers.co
de.tex
File: pgflibraryplothandlers.code.tex 2023-01-15 v3.1.10 (3.1.10)
\pgf@plot@mark@count=\count356
\pgfplotmarksize=\dimen339
)
\tikz@lastx=\dimen340
\tikz@lasty=\dimen341
\tikz@lastxsaved=\dimen342
\tikz@lastysaved=\dimen343
\tikz@lastmovetox=\dimen344
\tikz@lastmovetoy=\dimen345
\tikzleveldistance=\dimen346
\tikzsiblingdistance=\dimen347
\tikz@figbox=\box93
\tikz@figbox@bg=\box94
\tikz@tempbox=\box95
\tikz@tempbox@bg=\box96
\tikztreelevel=\count357
\tikznumberofchildren=\count358
\tikznumberofcurrentchild=\count359
\tikz@fig@count=\count360

(d:/texlive/2024/texmf-dist/tex/generic/pgf/modules/pgfmodulematrix.code.tex
File: pgfmodulematrix.code.tex 2023-01-15 v3.1.10 (3.1.10)
\pgfmatrixcurrentrow=\count361
\pgfmatrixcurrentcolumn=\count362
\pgf@matrix@numberofcolumns=\count363
)
\tikz@expandcount=\count364

(d:/texlive/2024/texmf-dist/tex/generic/pgf/frontendlayer/tikz/libraries/tikzli
brarytopaths.code.tex
File: tikzlibrarytopaths.code.tex 2023-01-15 v3.1.10 (3.1.10)
)))
(d:/texlive/2024/texmf-dist/tex/generic/pgf/frontendlayer/tikz/libraries/tikzli
braryshapes.geometric.code.tex
File: tikzlibraryshapes.geometric.code.tex 2023-01-15 v3.1.10 (3.1.10)

(d:/texlive/2024/texmf-dist/tex/generic/pgf/libraries/shapes/pgflibraryshapes.g
eometric.code.tex
File: pgflibraryshapes.geometric.code.tex 2023-01-15 v3.1.10 (3.1.10)
))
(d:/texlive/2024/texmf-dist/tex/generic/pgf/frontendlayer/tikz/libraries/tikzli
braryarrows.code.tex
File: tikzlibraryarrows.code.tex 2023-01-15 v3.1.10 (3.1.10)

(d:/texlive/2024/texmf-dist/tex/generic/pgf/libraries/pgflibraryarrows.code.tex
File: pgflibraryarrows.code.tex 2023-01-15 v3.1.10 (3.1.10)
\arrowsize=\dimen348
))
(d:/texlive/2024/texmf-dist/tex/generic/pgf/frontendlayer/tikz/libraries/tikzli
brarypositioning.code.tex
File: tikzlibrarypositioning.code.tex 2023-01-15 v3.1.10 (3.1.10)
)
(d:/texlive/2024/texmf-dist/tex/generic/pgf/frontendlayer/tikz/libraries/tikzli
brarycalc.code.tex
File: tikzlibrarycalc.code.tex 2023-01-15 v3.1.10 (3.1.10)
)
(d:/texlive/2024/texmf-dist/tex/generic/pgf/frontendlayer/tikz/libraries/tikzli
brarydecorations.pathreplacing.code.tex
(d:/texlive/2024/texmf-dist/tex/generic/pgf/frontendlayer/tikz/libraries/tikzli
brarydecorations.code.tex
(d:/texlive/2024/texmf-dist/tex/generic/pgf/modules/pgfmoduledecorations.code.t
ex
\pgfdecoratedcompleteddistance=\dimen349
\pgfdecoratedremainingdistance=\dimen350
\pgfdecoratedinputsegmentcompleteddistance=\dimen351
\pgfdecoratedinputsegmentremainingdistance=\dimen352
\pgf@decorate@distancetomove=\dimen353
\pgf@decorate@repeatstate=\count365
\pgfdecorationsegmentamplitude=\dimen354
\pgfdecorationsegmentlength=\dimen355
)
\tikz@lib@dec@box=\box97
)
(d:/texlive/2024/texmf-dist/tex/generic/pgf/libraries/decorations/pgflibrarydec
orations.pathreplacing.code.tex))

Package amsthm Warning: Unknown theoremstyle `thmstyleone' on input line 111.

\c@theorem=\count366

Package amsthm Warning: Unknown theoremstyle `thmstyletwo' on input line 118.

\c@example=\count367
\c@remark=\count368

Package amsthm Warning: Unknown theoremstyle `thmstylethree' on input line 122.


\c@definition=\count369
(d:/texlive/2024/texmf-dist/tex/latex/l3backend/l3backend-pdftex.def
File: l3backend-pdftex.def 2024-02-20 L3 backend support: PDF output (pdfTeX)
\l__color_backend_stack_int=\count370
\l__pdf_internal_box=\box98
)
(./sn-article.aux

LaTeX Warning: Label `tab:dataset' multiply defined.

)
\openout1 = `sn-article.aux'.

LaTeX Font Info:    Checking defaults for OML/cmm/m/it on input line 128.
LaTeX Font Info:    ... okay on input line 128.
LaTeX Font Info:    Checking defaults for OMS/cmsy/m/n on input line 128.
LaTeX Font Info:    ... okay on input line 128.
LaTeX Font Info:    Checking defaults for OT1/cmr/m/n on input line 128.
LaTeX Font Info:    ... okay on input line 128.
LaTeX Font Info:    Checking defaults for T1/cmr/m/n on input line 128.
LaTeX Font Info:    ... okay on input line 128.
LaTeX Font Info:    Checking defaults for TS1/cmr/m/n on input line 128.
LaTeX Font Info:    ... okay on input line 128.
LaTeX Font Info:    Checking defaults for OMX/cmex/m/n on input line 128.
LaTeX Font Info:    ... okay on input line 128.
LaTeX Font Info:    Checking defaults for U/cmr/m/n on input line 128.
LaTeX Font Info:    ... okay on input line 128.
LaTeX Font Info:    Checking defaults for PD1/pdf/m/n on input line 128.
LaTeX Font Info:    ... okay on input line 128.
LaTeX Font Info:    Checking defaults for PU/pdf/m/n on input line 128.
LaTeX Font Info:    ... okay on input line 128.

*geometry* driver: auto-detecting
*geometry* detected driver: pdftex
*geometry* verbose mode - [ preamble ] result:
* driver: pdftex
* paper: custom
* layout: <same size as paper>
* layoutoffset:(h,v)=(0.0pt,0.0pt)
* bindingoffset: 17.07164pt
* modes: twoside 
* h-part:(L,W,R)=(83.37448pt, 372.0pt, 125.06175pt)
* v-part:(T,H,B)=(73.97716pt, 552.69478pt, 218.37491pt)
* \paperwidth=597.50787pt
* \paperheight=845.04684pt
* \textwidth=372.0pt
* \textheight=552.69478pt
* \oddsidemargin=28.17613pt
* \evensidemargin=52.79176pt
* \topmargin=-19.72638pt
* \headheight=5.5pt
* \headsep=15.93355pt
* \topskip=10.0pt
* \footskip=28.45274pt
* \marginparwidth=34.1433pt
* \marginparsep=14.22636pt
* \columnsep=14.22636pt
* \skip\footins=8.0pt plus 4.0pt
* \hoffset=0.0pt
* \voffset=0.0pt
* \mag=1000
* \@twocolumnfalse
* \@twosidetrue
* \@mparswitchtrue
* \@reversemargintrue
* (1in=72.27pt=25.4mm, 1cm=28.453pt)

(d:/texlive/2024/texmf-dist/tex/context/base/mkii/supp-pdf.mkii
[Loading MPS to PDF converter (version 2006.09.02).]
\scratchcounter=\count371
\scratchdimen=\dimen356
\scratchbox=\box99
\nofMPsegments=\count372
\nofMParguments=\count373
\everyMPshowfont=\toks57
\MPscratchCnt=\count374
\MPscratchDim=\dimen357
\MPnumerator=\count375
\makeMPintoPDFobject=\count376
\everyMPtoPDFconversion=\toks58
) (d:/texlive/2024/texmf-dist/tex/latex/epstopdf-pkg/epstopdf-base.sty
Package: epstopdf-base 2020-01-24 v2.11 Base part for package epstopdf
Package epstopdf-base Info: Redefining graphics rule for `.eps' on input line 4
85.

(d:/texlive/2024/texmf-dist/tex/latex/latexconfig/epstopdf-sys.cfg
File: epstopdf-sys.cfg 2010/07/13 v1.3 Configuration of (r)epstopdf for TeX Liv
e
))
Package hyperref Info: Link coloring ON on input line 128.

(./sn-article.out) (./sn-article.out)
\@outlinefile=\write4
\openout4 = `sn-article.out'.

\symgns@font=\mathgroup7
LaTeX Font Info:    Overwriting symbol font `gns@font' in version `bold'
(Font)                  TS1/cmr/m/n --> TS1/cmr/b/n on input line 128.
Package gensymb Info: Math companion symbols declared on input line 128.
LaTeX Info: Redefining \degree on input line 128.
LaTeX Info: Redefining \celsius on input line 128.
Package gensymb Info: Using text companion symbols for \degree, \celsius and \p
erthousand on input line 128.
LaTeX Info: Redefining \ohm on input line 128.
Package gensymb Info: Using \textohm for \ohm on input line 128.
Package gensymb Info: Using \textmu for \micro on input line 128.
\c@lstlisting=\count377
Package caption Info: Begin \AtBeginDocument code.
Package caption Info: subfig package v1.3 is loaded.
Package caption Info: End \AtBeginDocument code.
LaTeX Font Info:    Calculating math sizes for size <12.045> on input line 175.


LaTeX Font Warning: Font shape `OT1/cmr/bx/n' in size <8.43146> not available
(Font)              size <8> substituted on input line 175.


LaTeX Font Warning: Font shape `OML/cmm/b/it' in size <8.43146> not available
(Font)              size <8> substituted on input line 175.


LaTeX Font Warning: Font shape `OMS/cmsy/b/n' in size <8.43146> not available
(Font)              size <8> substituted on input line 175.

LaTeX Font Info:    Trying to load font information for U+msa on input line 175
.
(d:/texlive/2024/texmf-dist/tex/latex/amsfonts/umsa.fd
File: umsa.fd 2013/01/14 v3.01 AMS symbols A
)
LaTeX Font Info:    Trying to load font information for U+msb on input line 175
.

(d:/texlive/2024/texmf-dist/tex/latex/amsfonts/umsb.fd
File: umsb.fd 2013/01/14 v3.01 AMS symbols B
)
LaTeX Font Info:    Trying to load font information for U+rsfs on input line 17
5.

(d:/texlive/2024/texmf-dist/tex/latex/jknapltx/ursfs.fd
File: ursfs.fd 1998/03/24 rsfs font definition file (jk)
)

LaTeX Font Warning: Font shape `U/rsfs/m/n' in size <8.43146> not available
(Font)              size <8> substituted on input line 175.


LaTeX Font Warning: Font shape `TS1/cmr/b/n' in size <8.43146> not available
(Font)              size <8> substituted on input line 175.


LaTeX Font Warning: Font shape `OT1/cmr/m/n' in size <8.43146> not available
(Font)              size <8> substituted on input line 175.

LaTeX Font Info:    Calculating math sizes for size <11.04124> on input line 17
5.

LaTeX Font Warning: Font shape `OT1/cmr/bx/n' in size <5.52061> not available
(Font)              size <6> substituted on input line 175.


LaTeX Font Warning: Font shape `OML/cmm/b/it' in size <5.52061> not available
(Font)              size <6> substituted on input line 175.


LaTeX Font Warning: Font shape `OMS/cmsy/b/n' in size <5.52061> not available
(Font)              size <6> substituted on input line 175.


LaTeX Font Warning: Font shape `U/rsfs/m/n' in size <5.52061> not available
(Font)              size <6> substituted on input line 175.


LaTeX Font Warning: Font shape `TS1/cmr/b/n' in size <5.52061> not available
(Font)              size <6> substituted on input line 175.

LaTeX Font Info:    Calculating math sizes for size <10.03749> on input line 17
5.

Underfull \vbox (badness 10000) has occurred while \output is active []

 [1

{d:/texlive/2024/texmf-var/fonts/map/pdftex/updmap/pdftex.map}]

pdfTeX warning: pdflatex.exe (file ./TD.pdf): PDF inclusion: found PDF version 
<1.7>, but at most version <1.5> allowed
<TD.pdf, id=142, 963.6pt x 542.025pt>
File: TD.pdf Graphic file (type pdf)
<use TD.pdf>
Package pdftex.def Info: TD.pdf  used on input line 182.
(pdftex.def)             Requested size: 372.0pt x 209.2468pt.

LaTeX Warning: `h' float specifier changed to `ht'.


Underfull \vbox (badness 10000) has occurred while \output is active []

 [2]

pdfTeX warning: pdflatex.exe (file ./overviewfig.pdf): PDF inclusion: found PDF
 version <1.7>, but at most version <1.5> allowed
<overviewfig.pdf, id=171, 963.6pt x 542.025pt>
File: overviewfig.pdf Graphic file (type pdf)
<use overviewfig.pdf>
Package pdftex.def Info: overviewfig.pdf  used on input line 194.
(pdftex.def)             Requested size: 372.0pt x 209.2468pt.

Underfull \vbox (badness 10000) has occurred while \output is active []

 [3
pdfTeX warning (ext4): destination with the same identifier (name{figure.1}) ha
s been already used, duplicate ignored
<argument> ...shipout:D \box_use:N \l_shipout_box 
                                                  \__shipout_drop_firstpage_...
l.289 
       <./TD.pdf>]
Underfull \vbox (badness 10000) has occurred while \output is active []

 [4
pdfTeX warning (ext4): destination with the same identifier (name{figure.2}) ha
s been already used, duplicate ignored
<argument> ...shipout:D \box_use:N \l_shipout_box 
                                                  \__shipout_drop_firstpage_...
l.293 
       <./overviewfig.pdf>]
Underfull \vbox (badness 10000) has occurred while \output is active []

 [5]
LaTeX Font Info:    Trying to load font information for U+ding on input line 33
1.

(d:/texlive/2024/texmf-dist/tex/latex/bbding/Uding.fd
File: Uding.fd 1996/02/01 v1.0 BBding font definitions
)
Underfull \vbox (badness 10000) has occurred while \output is active []

 [6]
Underfull \vbox (badness 10000) has occurred while \output is active []

 [7
pdfTeX warning (ext4): destination with the same identifier (name{table.1}) has
 been already used, duplicate ignored
<argument> ...shipout:D \box_use:N \l_shipout_box 
                                                  \__shipout_drop_firstpage_...
l.471 ...ty and reproducibility of diagnoses.}\par
                                                  {d:/texlive/2024/texmf-dist/f
onts/enc/dvips/cm-super/cm-super-ts1.enc}]
Underfull \vbox (badness 10000) has occurred while \output is active []

 [8]
<device.jpg, id=506, 870.25125pt x 298.11375pt>
File: device.jpg Graphic file (type jpg)
<use device.jpg>
Package pdftex.def Info: device.jpg  used on input line 482.
(pdftex.def)             Requested size: 372.0pt x 127.43585pt.

Underfull \vbox (badness 10000) has occurred while \output is active []

 [9
pdfTeX warning (ext4): destination with the same identifier (name{figure.3}) ha
s been already used, duplicate ignored
<argument> ...shipout:D \box_use:N \l_shipout_box 
                                                  \__shipout_drop_firstpage_...
l.491 ...ent tongue image acquisition devices.\par
                                                   <./device.jpg>]
Underfull \vbox (badness 10000) has occurred while \output is active []

 [10]
Underfull \vbox (badness 10000) has occurred while \output is active []

 [11]
Underfull \vbox (badness 10000) has occurred while \output is active []

 [12]
Underfull \vbox (badness 10000) has occurred while \output is active []

 [13
pdfTeX warning (ext4): destination with the same identifier (name{table.2}) has
 been already used, duplicate ignored
<argument> ...shipout:D \box_use:N \l_shipout_box 
                                                  \__shipout_drop_firstpage_...
l.551 ...loping innovative diagnostic methods.\par
                                                  ]
Underfull \vbox (badness 10000) has occurred while \output is active []

 [14]

LaTeX Warning: No positions in optional float specifier.
               Default added (so using `tbp') on input line 566.

LaTeX Font Info:    Calculating math sizes for size <8.03> on input line 569.

LaTeX Font Warning: Font shape `OT1/cmr/m/n' in size <4.015> not available
(Font)              size <5> substituted on input line 569.


LaTeX Font Warning: Font shape `OML/cmm/m/it' in size <4.015> not available
(Font)              size <5> substituted on input line 569.


LaTeX Font Warning: Font shape `OMS/cmsy/m/n' in size <4.015> not available
(Font)              size <5> substituted on input line 569.


LaTeX Font Warning: Font shape `U/rsfs/m/n' in size <4.015> not available
(Font)              size <5> substituted on input line 569.


LaTeX Font Warning: Font shape `TS1/cmr/m/n' in size <4.015> not available
(Font)              size <5> substituted on input line 569.


Underfull \vbox (badness 10000) has occurred while \output is active []

 [15]
Underfull \vbox (badness 10000) has occurred while \output is active []

 [16
pdfTeX warning (ext4): destination with the same identifier (name{table.3}) has
 been already used, duplicate ignored
<argument> ...shipout:D \box_use:N \l_shipout_box 
                                                  \__shipout_drop_firstpage_...
l.609 ... and progression of various diseases.\par
                                                  ]

Package natbib Warning: Citation `dhaygude2014review' on page 17 undefined on i
nput line 614.


Underfull \vbox (badness 10000) has occurred while \output is active []

 [17]
Underfull \vbox (badness 10000) has occurred while \output is active []

 [18]
Underfull \vbox (badness 10000) has occurred while \output is active []

 [19]
Underfull \vbox (badness 10000) has occurred while \output is active []

 [20]
Underfull \vbox (badness 10000) has occurred while \output is active []

 [21]
Underfull \vbox (badness 10000) has occurred while \output is active []

 [22]
Underfull \vbox (badness 10000) has occurred while \output is active []

 [23]
(./sn-article.bbl
Underfull \vbox (badness 10000) has occurred while \output is active []

 [24]
Underfull \vbox (badness 10000) has occurred while \output is active []

 [25]
Underfull \vbox (badness 10000) has occurred while \output is active []

 [26]
Underfull \vbox (badness 10000) has occurred while \output is active []

 [27]
Underfull \vbox (badness 10000) has occurred while \output is active []

 [28]
Underfull \vbox (badness 10000) has occurred while \output is active []

 [29]
Underfull \vbox (badness 10000) has occurred while \output is active []

 [30]
Underfull \vbox (badness 10000) has occurred while \output is active []

 [31]
Underfull \vbox (badness 10000) has occurred while \output is active []

 [32]
Underfull \vbox (badness 10000) has occurred while \output is active []

 [33]
Underfull \vbox (badness 10000) has occurred while \output is active []

 [34]
Underfull \vbox (badness 10000) has occurred while \output is active []

 [35]
Underfull \vbox (badness 10000) has occurred while \output is active []

 [36]
Underfull \vbox (badness 10000) has occurred while \output is active []

 [37])

Package natbib Warning: There were undefined citations.


Underfull \vbox (badness 10000) has occurred while \output is active []

 [38]
(./sn-article.aux)
 ***********
LaTeX2e <2023-11-01> patch level 1
L3 programming layer <2024-02-20>
 ***********


LaTeX Font Warning: Size substitutions with differences
(Font)              up to 0.985pt have occurred.


LaTeX Warning: There were multiply-defined labels.

Package rerunfilecheck Info: File `sn-article.out' has not changed.
(rerunfilecheck)             Checksum: 5EC8FC41F3D40BFC46ADF249067823D4;6237.
 ) 
Here is how much of TeX's memory you used:
 29524 strings out of 474116
 546890 string characters out of 5747717
 2069190 words of memory out of 5000000
 51056 multiletter control sequences out of 15000+600000
 579985 words of font info for 123 fonts, out of 8000000 for 9000
 1151 hyphenation exceptions out of 8191
 90i,22n,117p,2623b,1307s stack positions out of 10000i,1000n,20000p,200000b,200000s
<d:/texlive/2024/texmf-dist/fonts/type1/public/niceframe-type1/bbding10.pfb><
d:/texlive/2024/texmf-dist/fonts/type1/public/amsfonts/cm/cmbx10.pfb><d:/texliv
e/2024/texmf-dist/fonts/type1/public/amsfonts/cm/cmbx12.pfb><d:/texlive/2024/te
xmf-dist/fonts/type1/public/amsfonts/cm/cmbx7.pfb><d:/texlive/2024/texmf-dist/f
onts/type1/public/amsfonts/cm/cmbx8.pfb><d:/texlive/2024/texmf-dist/fonts/type1
/public/amsfonts/cm/cmbx9.pfb><d:/texlive/2024/texmf-dist/fonts/type1/public/am
sfonts/cm/cmex10.pfb><d:/texlive/2024/texmf-dist/fonts/type1/public/amsfonts/cm
/cmmi10.pfb><d:/texlive/2024/texmf-dist/fonts/type1/public/amsfonts/cm/cmmi7.pf
b><d:/texlive/2024/texmf-dist/fonts/type1/public/amsfonts/cm/cmr10.pfb><d:/texl
ive/2024/texmf-dist/fonts/type1/public/amsfonts/cm/cmr12.pfb><d:/texlive/2024/t
exmf-dist/fonts/type1/public/amsfonts/cm/cmr17.pfb><d:/texlive/2024/texmf-dist/
fonts/type1/public/amsfonts/cm/cmr5.pfb><d:/texlive/2024/texmf-dist/fonts/type1
/public/amsfonts/cm/cmr7.pfb><d:/texlive/2024/texmf-dist/fonts/type1/public/ams
fonts/cm/cmr8.pfb><d:/texlive/2024/texmf-dist/fonts/type1/public/amsfonts/cm/cm
r9.pfb><d:/texlive/2024/texmf-dist/fonts/type1/public/amsfonts/cm/cmsy10.pfb><d
:/texlive/2024/texmf-dist/fonts/type1/public/amsfonts/cm/cmsy5.pfb><d:/texlive/
2024/texmf-dist/fonts/type1/public/amsfonts/cm/cmsy7.pfb><d:/texlive/2024/texmf
-dist/fonts/type1/public/amsfonts/cm/cmti10.pfb><d:/texlive/2024/texmf-dist/fon
ts/type1/public/amsfonts/symbols/msbm10.pfb><d:/texlive/2024/texmf-dist/fonts/t
ype1/public/cm-super/sfrm0700.pfb>
Output written on sn-article.pdf (38 pages, 1699077 bytes).
PDF statistics:
 1110 PDF objects out of 1200 (max. 8388607)
 903 compressed objects within 10 object streams
 273 named destinations out of 1000 (max. 500000)
 252 words of extra memory for PDF output out of 10000 (max. 10000000)
