# Supplementary material for: Computerized tongue image analysis for non-invasive disease screening: a review
Source: Chin Med. 2025 Nov 21;20:196. doi: 10.1186/s13020-025-01242-7 (PMC12636213; doi:10.1186/s13020-025-01242-7)
Supplement: Supplementary file 1 [file 13020_2025_1242_MOESM1_ESM.zip › Chinese Medicine_appendix/sn-article.out]

\BOOKMARK [1][]{section.1}{\376\377\000I\000n\000t\000r\000o\000d\000u\000c\000t\000i\000o\000n}{}% 1
\BOOKMARK [1][]{section.2}{\376\377\000T\000o\000n\000g\000u\000e\000\040\000i\000m\000a\000g\000e\000\040\000p\000e\000r\000c\000e\000p\000t\000i\000o\000n}{}% 2
\BOOKMARK [2][]{subsection.2.1}{\376\377\000T\000o\000n\000g\000u\000e\000\040\000I\000m\000a\000g\000e\000\040\000A\000c\000q\000u\000i\000s\000i\000t\000i\000o\000n\000\040\000D\000e\000v\000i\000c\000e\000\040\000a\000n\000d\000\040\000S\000y\000s\000t\000e\000m\000s}{section.2}% 3
\BOOKMARK [3][]{subsubsection.2.1.1}{\376\377\000S\000t\000a\000n\000d\000a\000r\000d\000i\000z\000e\000d\000\040\000A\000c\000q\000u\000i\000s\000i\000t\000i\000o\000n\000\040\000D\000e\000v\000i\000c\000e\000s\000\040\000a\000n\000d\000\040\000S\000y\000s\000t\000e\000m\000s}{subsection.2.1}% 4
\BOOKMARK [3][]{subsubsection.2.1.2}{\376\377\000O\000p\000e\000n\000\040\000A\000c\000q\000u\000i\000s\000i\000t\000i\000o\000n\000\040\000P\000r\000o\000t\000o\000c\000o\000l}{subsection.2.1}% 5
\BOOKMARK [3][]{subsubsection.2.1.3}{\376\377\000M\000u\000l\000t\000i\000-\000M\000e\000d\000i\000a\000\040\000S\000e\000n\000s\000i\000n\000g}{subsection.2.1}% 6
\BOOKMARK [2][]{subsection.2.2}{\376\377\000D\000a\000t\000a\000\040\000p\000r\000e\000p\000r\000o\000c\000e\000s\000s\000i\000n\000g}{section.2}% 7
\BOOKMARK [3][]{subsubsection.2.2.1}{\376\377\000C\000o\000l\000o\000r\000\040\000c\000o\000r\000r\000e\000c\000t\000i\000o\000n}{subsection.2.2}% 8
\BOOKMARK [3][]{subsubsection.2.2.2}{\376\377\000I\000m\000a\000g\000e\000\040\000s\000e\000g\000m\000e\000n\000t\000a\000t\000i\000o\000n}{subsection.2.2}% 9
\BOOKMARK [3][]{subsubsection.2.2.3}{\376\377\000D\000a\000t\000a\000\040\000a\000u\000g\000m\000e\000n\000t\000a\000t\000i\000o\000n}{subsection.2.2}% 10
\BOOKMARK [2][]{subsection.2.3}{\376\377\000D\000a\000t\000a\000s\000e\000t\000\040\000c\000o\000n\000s\000t\000r\000u\000c\000t\000i\000o\000n}{section.2}% 11
\BOOKMARK [1][]{section.3}{\376\377\000T\000o\000n\000g\000u\000e\000\040\000i\000m\000a\000g\000e\000\040\000a\000n\000a\000l\000y\000s\000i\000s}{}% 12
\BOOKMARK [2][]{subsection.3.1}{\376\377\000F\000e\000a\000t\000u\000r\000e\000\040\000e\000x\000t\000r\000a\000c\000t\000i\000o\000n\000\040\000a\000n\000d\000\040\000p\000r\000o\000c\000e\000s\000s\000i\000n\000g\000\040\000m\000e\000t\000h\000o\000d\000s}{section.3}% 13
\BOOKMARK [2][]{subsection.3.2}{\376\377\000T\000o\000n\000g\000u\000e\000\040\000i\000m\000a\000g\000e\000\040\000a\000n\000o\000m\000a\000l\000y\000\040\000c\000h\000a\000r\000a\000c\000t\000e\000r\000i\000s\000t\000i\000c\000\040\000d\000e\000t\000e\000c\000t\000i\000o\000n}{section.3}% 14
\BOOKMARK [2][]{subsection.3.3}{\376\377\000T\000o\000n\000g\000u\000e\000\040\000i\000m\000a\000g\000e\000\040\000a\000i\000d\000e\000d\000\040\000d\000i\000a\000g\000n\000o\000s\000i\000s}{section.3}% 15
\BOOKMARK [2][]{subsection.3.4}{\376\377\000E\000v\000a\000l\000u\000a\000t\000i\000o\000n\000\040\000M\000e\000t\000r\000i\000c\000s}{section.3}% 16
\BOOKMARK [3][]{subsubsection.3.4.1}{\376\377\000D\000e\000t\000e\000r\000m\000i\000n\000i\000s\000t\000i\000c\000-\000B\000a\000s\000e\000d\000\040\000M\000e\000t\000r\000i\000c\000s}{subsection.3.4}% 17
\BOOKMARK [3][]{subsubsection.3.4.2}{\376\377\000P\000r\000o\000b\000a\000b\000i\000l\000i\000s\000t\000i\000c\000-\000B\000a\000s\000e\000d\000\040\000M\000e\000t\000r\000i\000c\000s}{subsection.3.4}% 18
\BOOKMARK [1][]{section.4}{\376\377\000C\000h\000a\000l\000l\000e\000n\000g\000e\000\040\000a\000n\000d\000\040\000f\000u\000t\000u\000r\000e\000\040\000d\000i\000r\000e\000c\000t\000i\000o\000n}{}% 19
\BOOKMARK [2][]{subsection.4.1}{\376\377\000P\000e\000r\000c\000e\000p\000t\000i\000o\000n\000\040\000t\000e\000c\000h\000n\000o\000l\000o\000g\000y}{section.4}% 20
\BOOKMARK [3][]{subsubsection.4.1.1}{\376\377\000M\000o\000d\000a\000l\000\040\000E\000x\000t\000e\000n\000s\000i\000o\000n\000\040\000o\000f\000\040\000V\000i\000s\000u\000a\000l\000\040\000P\000e\000r\000c\000e\000p\000t\000i\000o\000n\000\040\000w\000i\000t\000h\000i\000n\000\040\000t\000h\000e\000\040\000S\000p\000a\000t\000i\000o\000t\000e\000m\000p\000o\000r\000a\000l\000\040\000D\000o\000m\000a\000i\000n}{subsection.4.1}% 21
\BOOKMARK [3][]{subsubsection.4.1.2}{\376\377\000E\000s\000t\000a\000b\000l\000i\000s\000h\000m\000e\000n\000t\000\040\000o\000f\000\040\000U\000n\000i\000f\000i\000e\000d\000\040\000S\000t\000a\000n\000d\000a\000r\000d\000s\000\040\000f\000o\000r\000\040\000D\000a\000t\000a\000\040\000C\000o\000l\000l\000e\000c\000t\000i\000o\000n\000\040\000P\000r\000o\000c\000e\000s\000s\000e\000s}{subsection.4.1}% 22
\BOOKMARK [3][]{subsubsection.4.1.3}{\376\377\000D\000e\000v\000e\000l\000o\000p\000m\000e\000n\000t\000\040\000o\000f\000\040\000P\000u\000b\000l\000i\000c\000\040\000D\000a\000t\000a\000s\000e\000t\000s\000\040\000a\000n\000d\000\040\000B\000e\000n\000c\000h\000m\000a\000r\000k\000i\000n\000g\000\040\000S\000t\000a\000n\000d\000a\000r\000d\000s}{subsection.4.1}% 23
\BOOKMARK [2][]{subsection.4.2}{\376\377\000A\000n\000a\000l\000y\000s\000i\000s\000\040\000m\000e\000t\000h\000o\000d\000s}{section.4}% 24
\BOOKMARK [3][]{subsubsection.4.2.1}{\376\377\000R\000e\000s\000e\000a\000r\000c\000h\000\040\000o\000n\000\040\000F\000e\000a\000t\000u\000r\000e\000\040\000Q\000u\000a\000n\000t\000i\000f\000i\000c\000a\000t\000i\000o\000n}{subsection.4.2}% 25
\BOOKMARK [3][]{subsubsection.4.2.2}{\376\377\000D\000e\000e\000p\000e\000n\000i\000n\000g\000\040\000a\000n\000d\000\040\000E\000x\000p\000a\000n\000d\000i\000n\000g\000\040\000A\000p\000p\000l\000i\000c\000a\000t\000i\000o\000n\000\040\000S\000c\000e\000n\000a\000r\000i\000o\000s}{subsection.4.2}% 26
\BOOKMARK [3][]{subsubsection.4.2.3}{\376\377\000E\000n\000h\000a\000n\000c\000i\000n\000g\000\040\000t\000h\000e\000\040\000A\000p\000p\000l\000i\000c\000a\000b\000i\000l\000i\000t\000y\000\040\000o\000f\000\040\000T\000D\000\040\000t\000h\000r\000o\000u\000g\000h\000\040\000E\000m\000e\000r\000g\000i\000n\000g\000\040\000T\000e\000c\000h\000n\000o\000l\000o\000g\000i\000e\000s}{subsection.4.2}% 27
\BOOKMARK [1][]{section.5}{\376\377\000C\000o\000n\000c\000l\000u\000s\000i\000o\000n}{}% 28
